# Supplementary material for: Characterization of fusion genes in common and rare epithelial ovarian cancer histologic subtypes
Source: Oncotarget. 2017 Apr 1;8(29):46891–9. doi: 10.18632/oncotarget.16781 (PMC5564530; doi:10.18632/oncotarget.16781)
Supplement: Supplementary file 2 [file oncotarget-08-46891-s002.xlsx]

## Sheet: Supp Table 1
Supplementary Table 1: Fusion genes identified in EOC tumor samples and passing filtering steps.
Fusions details from PRADA1																	Sample details						Found by Other Fusion Callers
Fusion Name (Gene A, Gene B)	Recurrent fusion	A_chr	B_chr	A_strand	B_strand	Discordant	JSR	perfectJSR	Junc	Identity	Align Length	Evalue	BitScore	Position_Consistent	Junction(s) GRCh37/hg19	Consequence to reading frame	Participant No.	Histology	Tumor Site	Post-NACT	Relapse tumor	RNA-seq Batch	SoapFuse	FusionMap	TopHatFusion
RMND1__BRE	Yes	6	2	-1	1	3	6	6	1	100	15	0.01	28.3	YES	RMND1:6:151748617_BRE:2:28561317	In-frame	154	High-grade serous	Ovary	No	No	4	Yes	NA	NA
RMND1__BRE	Yes	6	2	-1	1	3	7	5	1	100	15	0.01	28.3	YES	RMND1:6:151748617_BRE:2:28561317	In-frame	201	High-grade serous	Ovary	Yes	No	4	Yes	NA	NA
UBAP1__TGM7	Yes	9	15	1	-1	3	1	1	1	93.75	16	0.24	24.7	YES	UBAP1:9:34179238_TGM7:15:43572149	In-frame	4	Clear Cell	Ovary	No	No	2	No	No	No
UBAP1__TGM7	Yes	9	15	1	-1	12	6	5	2	93.75	16	0.24	24.7	YES	UBAP1:9:34179238_TGM7:15:43572149	In-frame	12	Clear Cell	Ovary	No	No	2	No	No	No
CRHR1__KANSL1	Yes	17	17	1	-1	2	2	2	1	100	15	0.041	28.3	YES	CRHR1:17:43699407_KANSL1:17:44249598	not-classified	7	Clear Cell	Ovary	No	No	2	No	No	No
CRHR1__KANSL1	Yes	17	17	1	-1	2	6	6	1	100	15	0.041	28.3	YES	CRHR1:17:43699407_KANSL1:17:44249598	not-classified	12	Clear Cell	Ovary	No	No	2	No	No	No
CRHR1__KANSL1	Yes	17	17	1	-1	2	5	4	1	100	15	0.041	28.3	YES	CRHR1:17:43699407_KANSL1:17:44249598	not-classified	163	High-grade serous	Ovary	No	No	4	No	NA	NA
CRHR1__KANSL1	Yes	17	17	1	-1	3	9	5	1	100	15	0.041	28.3	YES	CRHR1:17:43699407_KANSL1:17:44249598	not-classified	182	High-grade serous	Ovary	No	No	4	No	NA	NA
CRHR1__KANSL1	Yes	17	17	1	-1	3	12	10	1	100	15	0.041	28.3	YES	CRHR1:17:43699407_KANSL1:17:44249598	not-classified	209	High-grade serous	Primary Peritoneum	No	No	4	No	NA	NA
CRHR1__KANSL1	Yes	17	17	1	-1	2	14	10	2	100	15	0.041	28.3	PARTIALLY	CRHR1:17:43699407_KANSL1:17:44249598	not-classified	178	High-grade serous	Ovary	No	No	4	No	NA	NA
CCDC6__ANK3	Yes	10	10	-1	-1	3	6	5	2	94.74	19	0.072	30.1	PARTIALLY	CCDC6:10:61592283_ANK3:10:61819764	not-classified	173	High-grade serous	Ovary	No	No	4	Yes	NA	NA
CCDC6__ANK3	Yes	10	10	-1	-1	2	13	2	3	94.74	19	0.072	30.1	YES	CCDC6:10:61665880_ANK3:10:61802517	In-frame	174	High-grade serous	Ovary	No	No	4	Yes	NA	NA
COL14A1__DEPTOR	Yes	8	8	1	1	14	67	45	2	90.48	21	0.17	26.5	PARTIALLY	COL14A1:8:121170485_DEPTOR:8:121061815	Out-of-frame	205	High-grade serous	Primary Peritoneum	No	No	4	No	NA	NA
COL14A1__DEPTOR	Yes	8	8	1	1	34	92	81	1	90.48	21	0.17	26.5	YES	COL14A1:8:121160169_DEPTOR:8:121061815	Out-of-frame	147	High-grade serous	Ovary	No	No	4	No	NA	NA
BMPR1B__PDLIM5	Yes	4	4	1	1	4	7	6	2	100	15	0.099	28.3	YES	BMPR1B:4:95797051_PDLIM5:4:95561427	5UTR-CDS	78	High-grade serous	Fallopian Tube	No	No	4	Yes	NA	NA
BMPR1B__PDLIM5	Yes	4	4	1	1	2	6	3	1	100	15	0.099	28.3	YES	BMPR1B:4:95797051_PDLIM5:4:95561427	not-classified	190	High-grade serous	Ovary	No	No	4	Yes	NA	NA
LRPAP1__GRK4	Yes	4	4	-1	1	24	54	49	2	100	13	0.61	24.7	PARTIALLY	LRPAP1:4:3533936_GRK4:4:2993942	In-frame	207	High-grade serous	Primary Peritoneum	No	No	4	Yes	NA	NA
LRPAP1__GRK4	Yes	4	4	-1	1	3	3	3	2	100	13	0.61	24.7	YES	LRPAP1:4:3533936_GRK4:4:2993942	In-frame	197	High-grade serous	Ovary	No	Yes	4	Yes	NA	NA
NCOR2__SCARB1	Yes	12	12	-1	-1	3	4	4	1	100	15	0.08	28.3	YES	NCOR2:12:124810737_SCARB1:12:125302253	Out-of-frame	167	High-grade serous	Ovary	No	No	4	Yes	NA	NA
NCOR2__SCARB1	Yes	12	12	-1	-1	3	10	5	1	100	15	0.08	28.3	YES	NCOR2:12:124968142_SCARB1:12:125263132	In-frame	194	High-grade serous	Ovary	No	No	4	Yes	NA	NA
ST7__MET	Yes	7	7	1	1	7	5	5	1	100	13	0.69	24.7	PARTIALLY	ST7:7:116593745_MET:7:116417443	In-frame	3	Clear Cell	Ovary	No	No	2	No	No	No
ST7__MET	Yes	7	7	1	1	2	5	4	1	100	13	0.69	24.7	YES	ST7:7:116593745_MET:7:116371722	Out-of-frame	196	High-grade serous	Ovary	No	Yes	4	No	NA	NA
AGO2__PTK2	No	8	8	-1	-1	14	5	5	2	100	11	7.7	21.1	PARTIALLY	AGO2:8:141645584_PTK2:8:141900868	not-classified	11	Clear Cell	Ovary	No	No	2	No	No	No
FUT8__AL139022.1	No	14	14	1	1	2	9	8	1	88.24	17	1.8	22.9	YES	FUT8:14:65922436_AL139022.1:14:65470967	5UTR-CDS	147	High-grade serous	Ovary	No	No	4	No	NA	NA
MAN1A2__CD101	No	1	1	1	1	11	8	8	1	93.75	16	1.1	24.7	YES	MAN1A2:1:118065559_CD101:1:117564195	not-classified	145	High-grade serous	Ovary	No	No	2	Yes	No	No
NCOA3__EYA2	No	20	20	1	1	16	2	1	1	93.75	16	0.77	24.7	YES	NCOA3:20:46268795_EYA2:20:45771698	not-classified	11	Clear Cell	Ovary	No	No	2	No	No	No
NSD1__ZNF346	No	5	5	1	1	5	20	20	3	100	15	0.1	28.3	PARTIALLY	NSD1:5:176619020_ZNF346:5:176489059	In-frame	176	High-grade serous	Ovary	No	No	4	No	NA	NA
PHF12__SEZ6	No	17	17	-1	-1	6	6	5	1	94.74	19	0.017	30.1	YES	PHF12:17:27277083_SEZ6:17:27309057	Out-of-frame	190	High-grade serous	Ovary	No	No	4	Yes	NA	NA
PPFIBP1__SMCO2	No	12	12	1	1	17	33	2	1	100	12	0.95	22.9	YES	PPFIBP1:12:27677298_SMCO2:12:27654856	not-classified	178	High-grade serous	Ovary	No	No	4	No	NA	NA
PPP1R37__IGSF23	No	19	19	1	1	2	5	5	1	100	12	0.38	22.9	YES	PPP1R37:19:45596785_IGSF23:19:45127000	not-classified	213	High-grade serous	Primary Peritoneum	No	No	4	No	NA	NA
RBM47__APBB2	No	4	4	-1	-1	2	4	2	1	100	15	0.13	28.3	YES	RBM47:4:40438458_APBB2:4:40892508	Out-of-frame	19	Clear Cell	Ovary	No	No	3	No	NA	NA
RPS6KB1__VMP1	No	17	17	1	1	23	131	115	2	100	12	1.4	22.9	YES	RPS6KB1:17:57970686_VMP1:17:57886157	In-frame	196	High-grade serous	Ovary	No	Yes	4	No	NA	NA
SORL1__TECTA	No	11	11	1	1	5	21	16	2	86.36	22	0.83	26.5	PARTIALLY	SORL1:11:121454292_TECTA:11:121035982	In-frame	118	High-grade serous	Ovary	No	No	1	No	Yes	Yes
TRIM2__ARFIP1	No	4	4	1	1	7	2	2	1	91.3	23	0.002	33.7	YES	TRIM2:4:154249822_ARFIP1:4:153784758	In-frame	3	Clear Cell	Ovary	No	No	2	No	No	No
WWC1__ODZ2	No	5	5	1	1	2	1	1	1	94.74	19	0.057	30.1	YES	WWC1:5:167719276_ODZ2:5:167625858	In-frame	7	Clear Cell	Ovary	No	No	2	No	No	No
AAK1__GPN1	No	2	2	-1	1	4	31	27	1	100	13	0.4	24.7	PARTIALLY	AAK1:2:69757140_GPN1:2:27870703	In-frame	151	High-grade serous	Ovary	No	No	4	Yes	NA	NA
AAMP__TMBIM1	No	2	2	-1	-1	8	5	4	3	100	13	0.2	24.7	YES	AAMP:2:219134105_TMBIM1:2:219150661	not-classified	8	Clear Cell	Ovary	No	No	2	No	No	No
ABI1__APBB1IP	No	10	10	-1	1	6	24	23	1	71.67	60	0.03	28.3	YES	ABI1:10:27112067_APBB1IP:10:26781256	In-frame	159	High-grade serous	Ovary	No	No	4	Yes	NA	NA
ABLIM1__CHKA	No	10	11	-1	-1	12	27	24	1	88	25	0.005	31.9	PARTIALLY	ABLIM1:10:116211383_CHKA:11:67821514	Out-of-frame	151	High-grade serous	Ovary	No	No	4	Yes	NA	NA
ACBD3__TNFSF4	No	1	1	-1	-1	4	2	2	1	79.31	29	0.13	26.5	PARTIALLY	ACBD3:1:226374091_TNFSF4:1:173157708	Out-of-frame	1	Clear Cell	Ovary	No	No	2	No	No	No
ACOT7__DAD1	No	1	14	-1	-1	7	7	6	1	NA	NA	100	0	PARTIALLY	ACOT7:1:6453317_DAD1:14:23044133	not-classified	167	High-grade serous	Ovary	No	No	4	Yes	NA	NA
ACTN1__PLEKHD1	No	14	14	-1	1	6	10	9	2	100	13	0.24	24.7	YES	ACTN1:14:69445669_PLEKHD1:14:69966832	not-classified	189	High-grade serous	Ovary	No	No	4	No	NA	NA
ACVR2B__CTDSPL	No	3	3	1	1	17	13	12	1	100	12	1.2	22.9	YES	ACVR2B:3:38495865_CTDSPL:3:38009317	Out-of-frame	3	Clear Cell	Ovary	No	No	2	Yes	No	No
ADAM17__NOL10	No	2	2	-1	-1	5	19	17	1	80.77	26	0.52	24.7	YES	ADAM17:2:9695638_NOL10:2:10717864	Out-of-frame	202	High-grade serous	Ovary	Yes	No	4	Yes	NA	NA
ADK__CHCHD1	No	10	10	1	1	6	9	8	2	100	12	0.31	22.9	PARTIALLY	ADK:10:75960596_CHCHD1:10:75542832	Out-of-frame	178	High-grade serous	Ovary	No	No	4	Yes	NA	NA
AFAP1L1__AC022431.2	No	5	5	1	-1	2	1	1	1	100	11	1.4	21.1	PARTIALLY	AFAP1L1:5:148651547_AC022431.2:5:55809752	In-frame	13	Clear Cell	Ovary	No	No	2	No	No	No
AL137003.1__RCAN2	No	6	6	-1	-1	12	17	15	2	100	12	1.4	22.9	PARTIALLY	AL137003.1:6:16753464_RCAN2:6:46216633	not-classified	213	High-grade serous	Primary Peritoneum	No	No	4	No	NA	NA
ALDH18A1__TCTN3	No	10	10	-1	-1	14	36	35	1	100	13	0.33	24.7	YES	ALDH18A1:10:97413047_TCTN3:10:97424057	Out-of-frame	215	High-grade serous	Primary Peritoneum	No	No	4	Yes	NA	NA
AMFR__CDH13	No	16	16	-1	1	3	10	9	2	88.24	17	1	22.9	YES	AMFR:16:56419831_CDH13:16:83250950	In-frame	146	High-grade serous	Ovary	No	No	3	Yes	NA	NA
ANKFY1__NLRP1	No	17	17	-1	-1	8	18	14	2	100	13	1.6	24.7	PARTIALLY	ANKFY1:17:4145551_NLRP1:17:5405192	Out-of-frame	196	High-grade serous	Ovary	No	Yes	4	Yes	NA	NA
ANKRD13D__RBM14	No	11	11	1	1	19	12	11	4	93.75	16	0.29	24.7	PARTIALLY	ANKRD13D:11:67059217_RBM14:11:66391685	In-frame	3	Clear Cell	Ovary	No	No	2	Yes	No	No
AP003068.23__UPF1	No	11	19	-1	1	4	1	1	1	94.12	17	0.079	26.5	PARTIALLY	AP003068.23:11:64948696_UPF1:19:18971130	In-frame	147	High-grade serous	Ovary	No	No	4	No	NA	NA
AP3B1__BEND5	No	5	1	-1	-1	2	21	18	2	100	13	0.42	24.7	YES	AP3B1:5:77563344_BEND5:1:49202124	In-frame	216	High-grade serous	Primary Peritoneum	No	No	4	Yes	NA	NA
AQP3__ASTN2	No	9	9	-1	-1	5	33	29	1	100	12	1.1	22.9	YES	AQP3:9:33442299_ASTN2:9:119495802	In-frame	210	High-grade serous	Primary Peritoneum	No	No	4	Yes	NA	NA
ARFGAP2__CELF1	No	11	11	-1	-1	2	12	5	4	100	13	0.81	24.7	PARTIALLY	ARFGAP2:11:47189460_CELF1:11:47510577	not-classified	174	High-grade serous	Ovary	No	No	4	Yes	NA	NA
ARID3A__PTBP1	No	19	19	1	1	7	1	1	1	100	14	0.093	26.5	YES	ARID3A:19:932742_PTBP1:19:799413	Out-of-frame	12	Clear Cell	Ovary	No	No	2	No	No	No
ASAP1__C19orf2	No	8	19	-1	1	2	1	1	1	100	13	0.55	24.7	YES	ASAP1:8:131414131_C19orf2:19:30462100	not-classified	6	Clear Cell	Ovary	No	No	2	No	No	No
ASAP1__KCNQ3	No	8	8	-1	-1	11	1	1	1	93.75	16	1.2	24.7	YES	ASAP1:8:131455706_KCNQ3:8:133153578	5UTR-CDS	6	Clear Cell	Ovary	No	No	2	No	No	No
ASAP1__TMEM71	No	8	8	-1	-1	3	5	4	1	100	14	0.12	26.5	YES	ASAP1:8:131370263_TMEM71:8:133740232	Out-of-frame	193	High-grade serous	Ovary	No	No	4	No	NA	NA
ASH1L__SCNN1D	No	1	1	-1	1	2	2	1	1	78.57	42	0.42	26.5	YES	ASH1L:1:155322497_SCNN1D:1:1225651	Out-of-frame	12	Clear Cell	Ovary	No	No	2	No	No	No
ASXL1__CDKAL1	No	20	6	1	1	8	61	56	1	94.74	19	0.019	30.1	YES	ASXL1:20:30946635_CDKAL1:6:21231079	In-frame	182	High-grade serous	Ovary	No	No	4	Yes	NA	NA
ASXL1__DEFB118	No	20	20	1	1	2	3	3	1	93.75	16	0.29	24.7	YES	ASXL1:20:30956926_DEFB118:20:29960660	Out-of-frame	190	High-grade serous	Ovary	No	No	4	Yes	NA	NA
ATG7__RAF1	No	3	3	1	-1	2	5	1	1	94.12	17	0.17	26.5	YES	ATG7:3:11468400_RAF1:3:12641914	In-frame	218	Mucinous	Ovary	No	No	1	No	No	Yes
ATP11A__KBTBD3	No	13	11	1	-1	3	3	2	1	86.21	29	0.008	31.9	YES	ATP11A:13:113439571_KBTBD3:11:105929836	CDS-5UTR	182	High-grade serous	Ovary	No	No	4	Yes	NA	NA
ATP6V1E1__XXbac__B461K10.4	No	22	22	-1	-1	4	9	7	1	91.3	23	0.13	26.5	YES	ATP6V1E1:22:18111369_XXbac-B461K10.4:22:18389652	not-classified	174	High-grade serous	Ovary	No	No	4	No	NA	NA
ATXN10__PHF20L1	No	22	8	1	1	27	5	5	1	100	14	0.21	26.5	YES	ATXN10:22:46125470_PHF20L1:8:133816064	In-frame	12	Clear Cell	Ovary	No	No	2	No	No	No
ATXN2__CCDC53	No	12	12	-1	-1	17	60	58	5	100	12	0.53	22.9	PARTIALLY	ATXN2:12:111990084_CCDC53:12:102419816	Out-of-frame	181	High-grade serous	Ovary	No	No	4	Yes	NA	NA
BAG6__ABHD16A	No	6	6	-1	-1	2	15	13	1	100	13	0.31	24.7	YES	BAG6:6:31611667_ABHD16A:6:31658379	not-classified	151	High-grade serous	Ovary	No	No	4	No	NA	NA
BAZ2B__GALNT5	No	2	2	-1	1	2	2	2	1	93.75	16	1.8	24.7	YES	BAZ2B:2:160189051_GALNT5:2:158140794	Out-of-frame	169	High-grade serous	Ovary	No	No	4	No	NA	NA
BCKDHB__SH3BGRL2	No	6	6	1	1	4	19	16	1	79.31	29	0.18	26.5	YES	BCKDHB:6:80912929_SH3BGRL2:6:80383331	not-classified	78	High-grade serous	Fallopian Tube	No	No	4	Yes	NA	NA
BIRC6__LCLAT1	No	2	2	1	1	6	8	6	3	84	25	0.23	28.3	PARTIALLY	BIRC6:2:32582554_LCLAT1:2:30785012	In-frame	169	High-grade serous	Ovary	No	No	4	Yes	NA	NA
BOLA3__MOBKL1B	No	2	2	-1	-1	11	14	14	2	100	14	0.015	26.5	PARTIALLY	BOLA3:2:74372316_MOBKL1B:2:74399879	Out-of-frame	151	High-grade serous	Ovary	No	No	4	Yes	NA	NA
BPTF__PITPNC1	No	17	17	1	1	10	37	33	1	80.77	26	0.85	24.7	YES	BPTF:17:65900034_PITPNC1:17:65528918	In-frame	167	High-grade serous	Ovary	No	No	4	Yes	NA	NA
BRE__MRPL33	No	2	2	1	1	5	7	7	1	100	11	0.41	21.1	PARTIALLY	BRE:2:28152775_MRPL33:2:28002300	In-frame	180	High-grade serous	Ovary	No	No	4	No	NA	NA
BRIX1__TTC23L	No	5	5	1	1	5	1	1	1	76.32	38	0.008	28.3	YES	BRIX1:5:34919988_TTC23L:5:34869010	In-frame	12	Clear Cell	Ovary	No	No	2	No	No	No
C10orf11__ADK	No	10	10	1	1	5	24	21	1	NA	NA	100	0	YES	C10orf11:10:77818541_ADK:10:76429941	Out-of-frame	82	High-grade serous	Fallopian Tube	No	Yes	4	No	NA	NA
C10orf11__KIAA0913	No	10	10	1	1	21	59	12	1	100	12	0.74	22.9	PARTIALLY	C10orf11:10:77807061_KIAA0913:10:75555297	Out-of-frame	173	High-grade serous	Ovary	No	No	4	Yes	NA	NA
C10orf68__CCDC7	No	10	10	1	1	2	13	9	3	100	14	0.11	26.5	PARTIALLY	C10orf68:10:32873232_CCDC7:10:32854486	5UTR-CDS	109	High-grade serous	Ovary	No	No	1	No	Yes	No
C17orf65__AARS	No	17	16	-1	-1	69	19	15	1	90.48	21	0.076	26.5	YES	C17orf65:17:42263933_AARS:16:70287941	5UTR-CDS	12	Clear Cell	Ovary	No	No	2	No	Yes	No
C1orf186__TGM7	No	1	15	-1	-1	3	8	7	1	88.24	17	0.47	22.9	YES	C1orf186:1:206288105_TGM7:15:43572149	5UTR-CDS	12	Clear Cell	Ovary	No	No	2	No	No	No
C6orf132__TRERF1	No	6	6	-1	-1	13	6	6	1	90.91	22	0.011	31.9	YES	C6orf132:6:42096410_TRERF1:6:42204149	In-frame	1	Clear Cell	Ovary	No	No	2	No	No	No
C7orf50__PVRL3	No	7	3	-1	1	2	1	1	1	100	13	0.28	24.7	YES	C7orf50:7:1067894_PVRL3:3:110852482	not-classified	151	High-grade serous	Ovary	No	No	4	No	NA	NA
C7orf73__SLC13A4	No	7	7	1	-1	2	2	2	1	100	12	0.45	22.9	YES	C7orf73:7:135357554_SLC13A4:7:135370431	In-frame	185	High-grade serous	Ovary	No	No	4	No	NA	NA
C9orf3__FABP4	No	9	8	1	-1	224	862	730	2	100	12	0.34	22.9	PARTIALLY	C9orf3:9:97767898_FABP4:8:82392833	not-classified	182	High-grade serous	Ovary	No	No	4	Yes	NA	NA
CACNA2D1__SEMA3A	No	7	7	-1	-1	2	9	9	1	94.74	19	0.036	30.1	PARTIALLY	CACNA2D1:7:81964451_SEMA3A:7:83758501	In-frame	206	High-grade serous	Primary Peritoneum	No	No	4	No	NA	NA
CBFB__CES3	No	16	16	1	1	5	31	28	3	94.12	17	0.12	26.5	PARTIALLY	CBFB:16:67100701_CES3:16:67003582	In-frame	174	High-grade serous	Ovary	No	No	4	Yes	NA	NA
CD9__PLEKHH2	No	12	2	1	1	2	5	4	1	100	12	1.3	22.9	YES	CD9:12:6309731_PLEKHH2:2:43871810	CDS-5UTR	216	High-grade serous	Primary Peritoneum	No	No	4	Yes	NA	NA
CDH1__TGM7	No	16	15	1	-1	6	3	3	1	93.75	16	0.4	24.7	YES	CDH1:16:68772314_TGM7:15:43572149	In-frame	12	Clear Cell	Ovary	No	No	2	No	No	No
CDK13__C7orf36	No	7	7	1	1	2	7	7	1	100	14	0.071	26.5	YES	CDK13:7:39991451_C7orf36:7:39649216	not-classified	217	High-grade serous	Primary Peritoneum	Yes	No	4	No	NA	NA
CDKAL1__CACNA1C	No	6	12	1	1	4	44	38	5	100	15	0.12	28.3	PARTIALLY	CDKAL1:6:21000603_CACNA1C:12:2621978	In-frame	193	High-grade serous	Ovary	No	No	4	Yes	NA	NA
CEP350__CENPL	No	1	1	1	-1	3	1	1	1	90	20	0.093	28.3	YES	CEP350:1:180034407_CENPL:1:173780444	CDS-5UTR	78	High-grade serous	Fallopian Tube	No	No	4	No	NA	NA
CERS4__TGM7	No	19	15	1	-1	3	1	1	1	100	15	0.012	28.3	YES	CERS4:19:8275746_TGM7:15:43572149	5UTR-CDS	12	Clear Cell	Ovary	No	No	2	No	No	No
CHCHD3__AKR1B1	No	7	7	-1	-1	7	16	16	1	100	13	0.078	24.7	YES	CHCHD3:7:132659929_AKR1B1:7:134136505	In-frame	78	High-grade serous	Fallopian Tube	No	No	4	Yes	NA	NA
CHD7__GLIS3	No	8	9	1	-1	21	10	8	1	100	13	2.5	24.7	YES	CHD7:8:61769447_GLIS3:9:3937189	not-classified	6	Clear Cell	Ovary	No	No	2	Yes	No	No
CIRH1A__CTCF	No	16	16	1	1	7	26	23	1	100	12	1.1	22.9	YES	CIRH1A:16:69189896_CTCF:16:67662273	In-frame	212	High-grade serous	Primary Peritoneum	No	No	4	Yes	NA	NA
CLCN5__RGN	No	X	X	1	1	12	27	22	3	100	13	0.8	24.7	PARTIALLY	CLCN5:X:49689924_RGN:X:46949175	In-frame	184	High-grade serous	Ovary	No	No	4	Yes	NA	NA
CLSTN1__CTNNBIP1	No	1	1	-1	-1	30	6	5	1	100	14	0.16	26.5	YES	CLSTN1:1:9883701_CTNNBIP1:1:9910834	In-frame	10	Clear Cell	Ovary	No	No	2	No	No	No
CNDP2__HAUS6	No	18	9	1	-1	6	30	25	1	100	15	0.095	28.3	YES	CNDP2:18:72168707_HAUS6:9:19056402	Out-of-frame	183	High-grade serous	Ovary	No	No	4	No	NA	NA
CNTD2__GPX4	No	19	19	-1	1	263	229	203	1	NA	NA	100	0	PARTIALLY	CNTD2:19:40732282_GPX4:19:1105185	In-frame	13	Clear Cell	Ovary	No	No	2	No	Yes	No
COL23A1__FLT4	No	5	5	-1	-1	2	4	3	1	79.49	39	0.015	30.1	YES	COL23A1:5:177987683_FLT4:5:180058778	In-frame	195	High-grade serous	Ovary	No	No	4	No	NA	NA
COL3A1__STAT6	No	2	12	1	-1	2	18	14	1	94.12	17	0.23	26.5	PARTIALLY	COL3A1:2:189877472_STAT6:12:57496773	not-classified	7	Clear Cell	Ovary	No	No	2	No	No	No
CREBRF__ATP6V0E1	No	5	5	1	1	27	14	14	2	90.48	21	0.009	30.1	PARTIALLY	C5orf41:5:172518404_ATP6V0E1:5:172421778	Out-of-frame	11	Clear Cell	Ovary	No	No	2	No	No	No
CREBRF__OSTN	No	5	3	1	1	4	27	23	2	100	15	0.071	28.3	PARTIALLY	C5orf41:5:172483482_OSTN:3:190930322	5UTR-CDS	19	Clear Cell	Ovary	No	No	3	Yes	NA	NA
CRTC2__PKLR	No	1	1	-1	-1	97	45	41	2	100	13	0.29	24.7	PARTIALLY	CRTC2:1:153930821_PKLR:1:155263381	In-frame	8	Clear Cell	Ovary	No	No	2	No	Yes	No
CS__ATP5B	No	12	12	-1	-1	4	3	3	3	NA	NA	100	0	PARTIALLY	CS:12:56693944_ATP5B:12:57033091	In-frame	207	High-grade serous	Primary Peritoneum	No	No	4	Yes	NA	NA
CSNK1E__SUN2	No	22	22	-1	-1	30	20	17	1	94.12	17	0.12	26.5	YES	CSNK1E:22:38710087_SUN2:22:39132385	Out-of-frame	13	Clear Cell	Ovary	No	No	2	No	Yes	No
CTBP2__FAM204A	No	10	10	-1	-1	2	1	1	1	100	12	2.7	22.9	YES	CTBP2:10:126847204_FAM204A:10:120070825	not-classified	187	High-grade serous	Ovary	No	No	4	No	NA	NA
CTNND1__TMX2	No	11	11	1	1	23	63	59	2	80.65	31	0.009	30.1	PARTIALLY	CTNND1:11:57529518_TMX2:11:57505080	not-classified	171	High-grade serous	Ovary	No	No	4	Yes	NA	NA
CUL2__EYS	No	10	6	-1	-1	2	3	3	1	100	13	1.6	24.7	YES	CUL2:10:35302627_EYS:6:64516265	Out-of-frame	198	High-grade serous	Ovary	No	Yes	4	Yes	NA	NA
CWC25__LASP1	No	17	17	-1	1	8	8	8	1	92.86	14	4	21.1	YES	CWC25:17:36977154_LASP1:17:37046673	In-frame	207	High-grade serous	Primary Peritoneum	No	No	4	Yes	NA	NA
DAB2IP__AGTPBP1	No	9	9	1	-1	5	3	2	2	100	13	1.1	24.7	YES	DAB2IP:9:124461737_AGTPBP1:9:88275888	not-classified	12	Clear Cell	Ovary	No	No	2	No	No	No
DHX40__RNFT1	No	17	17	1	-1	3	2	2	1	100	13	0.28	24.7	YES	DHX40:17:57676844_RNFT1:17:58040645	Out-of-frame	72	Endometrioid	Ovary	No	No	3	No	NA	NA
DIAPH3__MBNL2	No	13	13	-1	1	3	7	5	1	100	13	0.8	24.7	YES	DIAPH3:13:60737721_MBNL2:13:97986530	In-frame	215	High-grade serous	Primary Peritoneum	No	No	4	No	NA	NA
DIAPH3__PTPRD	No	13	9	-1	-1	3	2	2	1	83.33	24	1.7	24.7	YES	DIAPH3:13:60737721_PTPRD:9:9018735	CDS-5UTR	6	Clear Cell	Ovary	No	No	2	No	No	No
DMTF1__GRM3	No	7	7	1	1	12	20	19	1	89.47	19	2.4	22.9	PARTIALLY	DMTF1:7:86792933_GRM3:7:86493598	5UTR-CDS	206	High-grade serous	Primary Peritoneum	No	No	4	Yes	NA	NA
DNMT3A__KIF3C	No	2	2	-1	-1	13	19	17	1	94.12	17	0.24	26.5	PARTIALLY	DNMT3A:2:25536782_KIF3C:2:26152932	Out-of-frame	189	High-grade serous	Ovary	No	No	4	Yes	NA	NA
DOCK9__ZCCHC17	No	13	1	-1	1	3	23	22	2	88.89	18	0.47	24.7	PARTIALLY	DOCK9:13:99607689_ZCCHC17:1:31819487	Out-of-frame	202	High-grade serous	Ovary	Yes	No	4	No	NA	NA
DTNA__C9orf92	No	18	9	1	-1	17	52	46	1	100	12	0.3	22.9	YES	DTNA:18:32374214_C9orf92:9:16215897	CDS-5UTR	165	High-grade serous	Ovary	No	No	4	Yes	NA	NA
DTNB__KIF3C	No	2	2	-1	-1	4	8	6	2	100	14	0.13	26.5	PARTIALLY	DTNB:2:25818955_KIF3C:2:26179313	In-frame	217	High-grade serous	Primary Peritoneum	Yes	No	4	No	NA	NA
EEF2__SUPT16H	No	19	14	-1	-1	2	14	9	1	100	12	1.8	22.9	YES	EEF2:19:3976055_SUPT16H:14:21829491	not-classified	6	Clear Cell	Ovary	No	No	2	No	No	No
EIF3G__NFIX	No	19	19	-1	1	8	61	56	1	100	13	0.23	24.7	YES	EIF3G:19:10229344_NFIX:19:13192494	Out-of-frame	103	High-grade serous	Ovary	No	No	1	Yes	Yes	Yes
ELL__FKBP8	No	19	19	-1	-1	5	24	21	1	100	13	0.25	24.7	YES	ELL:19:18632731_FKBP8:19:18644157	In-frame	190	High-grade serous	Ovary	No	No	4	No	NA	NA
ELMSAN1__CFB	No	14	6	-1	1	171	75	73	2	94.12	17	0.32	26.5	PARTIALLY	C14orf43:14:74253805_CFB:6:31905096	not-classified	3	Clear Cell	Ovary	No	No	2	No	No	No
ENAH__TMEM63A	No	1	1	-1	-1	15	4	4	1	84.62	26	0.025	30.1	YES	ENAH:1:225686049_TMEM63A:1:226058813	Out-of-frame	6	Clear Cell	Ovary	No	No	2	No	No	No
ENAH__TNFSF4	No	1	1	-1	-1	5	6	5	1	100	15	0.073	28.3	PARTIALLY	ENAH:1:225840388_TNFSF4:1:173157708	Out-of-frame	158	High-grade serous	Ovary	No	No	4	Yes	NA	NA
EPCAM__FOLR2	No	2	11	1	1	25	13	13	3	NA	NA	100	0	PARTIALLY	EPCAM:2:47596720_FOLR2:11:71931914	Out-of-frame	3	Clear Cell	Ovary	No	No	2	Yes	No	No
EPS8L2__PKP3	No	11	11	1	1	10	95	78	1	83.33	30	0.002	31.9	PARTIALLY	EPS8L2:11:710486_PKP3:11:403078	In-frame	190	High-grade serous	Ovary	No	No	4	Yes	NA	NA
EPSTI1__DGKH	No	13	13	-1	1	4	4	1	2	100	13	0.48	24.7	PARTIALLY	EPSTI1:13:43469145_DGKH:13:42701599	In-frame	199	High-grade serous	Ovary	No	Yes	4	No	NA	NA
ERBB2IP__KANK2	No	5	19	1	-1	162	77	69	2	100	14	0.46	26.5	PARTIALLY	ERBB2IP:5:65222634_KANK2:19:11289396	5UTR-CDS	11	Clear Cell	Ovary	No	No	2	No	Yes	No
ERBB3__SUOX	No	12	12	1	1	8	5	4	1	100	13	0.6	24.7	PARTIALLY	ERBB3:12:56482440_SUOX:12:56391399	not-classified	4	Clear Cell	Ovary	No	No	2	No	No	No
ESR1__AKAP12	No	6	6	1	1	45	160	138	2	100	15	0.16	28.3	PARTIALLY	ESR1:6:152382259_AKAP12:6:151669846	In-frame	186	High-grade serous	Ovary	No	No	4	Yes	NA	NA
ESR1__KIAA1614	No	6	1	1	1	7	21	17	2	89.47	19	0.64	26.5	PARTIALLY	ESR1:6:152332929_KIAA1614:1:180885290	In-frame	186	High-grade serous	Ovary	No	No	4	Yes	NA	NA
ESR1__SYNE1	No	6	6	1	-1	2	6	3	1	90.48	21	0.15	30.1	YES	ESR1:6:152201906_SYNE1:6:152529341	Out-of-frame	174	High-grade serous	Ovary	No	No	4	Yes	NA	NA
EVPL__QRICH2	No	17	17	-1	-1	3	3	3	1	100	14	0.36	26.5	YES	EVPL:17:74007657_QRICH2:17:74290102	In-frame	8	Clear Cell	Ovary	No	No	2	No	No	No
EXOC2__CLIC5	No	6	6	-1	-1	5	23	22	1	100	13	0.43	24.7	YES	EXOC2:6:632941_CLIC5:6:45882146	not-classified	194	High-grade serous	Ovary	No	No	4	Yes	NA	NA
EXT1__SAMD12	No	8	8	-1	-1	3	3	2	1	89.47	19	0.75	26.5	YES	EXT1:8:119122324_SAMD12:8:119209971	not-classified	62	Endometrioid	Ovary	No	No	3	No	NA	NA
EXT2__ALKBH3	No	11	11	1	1	2	1	1	1	100	11	2.2	21.1	YES	EXT2:11:44219568_ALKBH3:11:43923066	Out-of-frame	185	High-grade serous	Ovary	No	No	4	No	NA	NA
FAAH__RAD54L	No	1	1	1	1	2	9	8	1	100	13	0.23	24.7	YES	FAAH:1:46877923_RAD54L:1:46739027	In-frame	174	High-grade serous	Ovary	No	No	4	No	NA	NA
FAM114A1__PCDH9	No	4	13	1	-1	2	2	2	1	100	13	0.9	24.7	YES	FAM114A1:4:38893451_PCDH9:13:67477737	not-classified	199	High-grade serous	Ovary	No	Yes	4	No	NA	NA
FAM168A__RAB6A	No	11	11	-1	-1	2	2	2	1	90.48	21	0.019	30.1	PARTIALLY	FAM168A:11:73308968_RAB6A:11:73441868	5UTR-CDS	73	Endometrioid	Ovary	No	No	3	No	NA	NA
FAM172A__MCTP1	No	5	5	-1	-1	3	22	19	2	100	13	0.83	24.7	PARTIALLY	FAM172A:5:93447216_MCTP1:5:94050591	5UTR-CDS	212	High-grade serous	Primary Peritoneum	No	No	4	Yes	NA	NA
FAM18B1__COX10	No	17	17	1	1	2	18	17	1	94.12	17	0.66	22.9	PARTIALLY	FAM18B1:17:18684618_COX10:17:13980052	In-frame	163	High-grade serous	Ovary	No	No	4	No	NA	NA
FAM208A__SLC4A7	No	3	3	-1	-1	4	1	1	1	89.47	19	0.57	26.5	YES	C3orf63:3:56707608_SLC4A7:3:27427514	not-classified	155	High-grade serous	Ovary	No	No	4	Yes	NA	NA
FAM208B__PLXDC2	No	10	10	1	1	3	18	16	1	100	15	0.077	28.3	YES	C10orf18:10:5727138_PLXDC2:10:20290704	not-classified	195	High-grade serous	Ovary	No	No	4	No	NA	NA
FAM49B__ASAP1	No	8	8	-1	-1	92	45	42	3	90	20	0.47	24.7	PARTIALLY	FAM49B:8:131028616_ASAP1:8:131073315	not-classified	8	Clear Cell	Ovary	No	No	2	No	No	No
FAM49B__TRAPPC9	No	8	8	-1	-1	14	4	4	1	100	13	0.35	24.7	YES	FAM49B:8:130983189_TRAPPC9:8:141381279	not-classified	6	Clear Cell	Ovary	No	No	2	No	No	No
FAM59A__C18orf34	No	18	18	-1	-1	3	49	40	2	94.44	18	0.07	28.3	PARTIALLY	FAM59A:18:30050271_C18orf34:18:30554645	Out-of-frame	212	High-grade serous	Primary Peritoneum	No	No	4	Yes	NA	NA
FAM63B__LIPC	No	15	15	1	1	5	20	18	1	84	25	0.53	24.7	YES	FAM63B:15:59080162_LIPC:15:58830532	In-frame	152	High-grade serous	Ovary	No	No	4	Yes	NA	NA
FANCD2__TTC17	No	3	11	1	1	9	15	14	2	100	14	0.24	26.5	PARTIALLY	FANCD2:3:10081529_TTC17:11:43421438	In-frame	79	High-grade serous	Fallopian Tube	No	No	4	No	NA	NA
FARS2__CDYL	No	6	6	1	1	9	3	2	1	100	11	2.7	21.1	YES	FARS2:6:5369415_CDYL:6:4891947	In-frame	145	High-grade serous	Ovary	No	No	2	Yes	No	No
FBLN1__LAMA5	No	22	20	1	-1	2	1	1	1	95	20	0.099	28.3	YES	FBLN1:22:45944624_LAMA5:20:60912783	In-frame	12	Clear Cell	Ovary	No	No	2	No	No	No
FBLN1__TGM7	No	22	15	1	-1	2	1	1	1	84.38	32	0.002	31.9	YES	FBLN1:22:45946495_TGM7:15:43572149	Out-of-frame	12	Clear Cell	Ovary	No	No	2	No	No	No
FBXL20__VAT1	No	17	17	-1	-1	27	52	32	1	94.12	17	0.29	26.5	YES	FBXL20:17:37557614_VAT1:17:41170816	In-frame	82	High-grade serous	Fallopian Tube	No	Yes	4	Yes	NA	NA
FBXO17__TGM7	No	19	15	-1	-1	2	1	1	1	100	12	0.63	22.9	YES	FBXO17:19:39466226_TGM7:15:43572149	not-classified	12	Clear Cell	Ovary	No	No	2	No	No	No
FBXO7__CLNS1A	No	22	11	1	-1	2	2	2	1	100	12	0.81	22.9	YES	FBXO7:22:32871111_CLNS1A:11:77340944	In-frame	169	High-grade serous	Ovary	No	No	4	No	NA	NA
FBXO7__SLC5A1	No	22	22	1	1	2	9	8	1	94.12	17	0.11	26.5	YES	FBXO7:22:32883815_SLC5A1:22:32445930	Out-of-frame	214	High-grade serous	Primary Peritoneum	No	No	4	No	NA	NA
FBXW4__ARL3	No	10	10	-1	-1	2	6	6	1	100	12	0.31	22.9	YES	FBXW4:10:103384502_ARL3:10:104459246	Out-of-frame	185	High-grade serous	Ovary	No	No	4	No	NA	NA
FGFR1__UNC5D	No	8	8	-1	1	11	60	53	1	100	16	0.043	30.1	YES	FGFR1:8:38314874_UNC5D:8:35616838	Out-of-frame	214	High-grade serous	Primary Peritoneum	No	No	4	Yes	NA	NA
FLOT2__DHRS13	No	17	17	-1	-1	6	21	18	2	100	11	2.4	21.1	YES	FLOT2:17:27224544_DHRS13:17:27228634	Out-of-frame	147	High-grade serous	Ovary	No	No	4	Yes	NA	NA
FOXM1__ATG10	No	12	5	-1	1	2	21	20	1	100	11	4.6	21.1	YES	FOXM1:12:2981262_ATG10:5:81548381	In-frame	216	High-grade serous	Primary Peritoneum	No	No	4	Yes	NA	NA
FOXM1__WNK1	No	12	12	-1	1	3	2	1	1	94.44	18	0.11	28.3	YES	FOXM1:12:2981262_WNK1:12:922808	In-frame	7	Clear Cell	Ovary	No	No	2	No	No	No
FOXO1__RIT2	No	13	18	-1	-1	29	16	15	1	100	11	2.7	21.1	YES	FOXO1:13:41239720_RIT2:18:40554112	Out-of-frame	2	Clear Cell	Ovary	No	No	2	No	Yes	No
FOXP1__KALRN	No	3	3	-1	1	3	3	3	1	85.19	27	0.019	31.9	YES	FOXP1:3:71630700_KALRN:3:123983345	not-classified	195	High-grade serous	Ovary	No	No	4	No	NA	NA
FRMPD2__TM7SF2	No	10	11	-1	1	9	18	16	3	93.75	16	0.31	24.7	PARTIALLY	FRMPD2:10:49430356_TM7SF2:11:64882185	In-frame	20	Clear Cell	Ovary	No	No	3	No	NA	NA
GAB2__NARS2	No	11	11	-1	-1	2	13	12	5	100	12	1.9	22.9	PARTIALLY	GAB2:11:78128692_NARS2:11:78204241	Out-of-frame	215	High-grade serous	Primary Peritoneum	No	No	4	Yes	NA	NA
GALNT14__XDH	No	2	2	-1	-1	3	1	1	1	89.47	19	0.16	26.5	YES	GALNT14:2:31360824_XDH:2:31628830	In-frame	207	High-grade serous	Primary Peritoneum	No	No	4	No	NA	NA
GATS__PPAPDC1A	No	7	10	-1	1	6	15	15	5	100	11	1.8	21.1	PARTIALLY	GATS:7:99821505_PPAPDC1A:10:122334643	Out-of-frame	78	High-grade serous	Fallopian Tube	No	No	4	No	NA	NA
GATS__TFR2	No	7	7	-1	-1	26	186	159	5	100	12	1.1	22.9	PARTIALLY	GATS:7:99869461_TFR2:7:100218749	Out-of-frame	174	High-grade serous	Ovary	No	No	4	Yes	NA	NA
GEMIN7__CLASRP	No	19	19	1	1	3	11	8	1	100	11	2	21.1	YES	GEMIN7:19:45583287_CLASRP:19:45555329	5UTR-CDS	186	High-grade serous	Ovary	No	No	4	No	NA	NA
GFOD2__CTCF	No	16	16	-1	1	2	20	12	1	100	11	3.6	21.1	YES	GFOD2:16:67719360_CTCF:16:67605051	CDS-5UTR	213	High-grade serous	Primary Peritoneum	No	No	4	Yes	NA	NA
GIGYF2__EFHD1	No	2	2	1	1	11	25	22	2	100	12	2.2	22.9	PARTIALLY	GIGYF2:2:233568199_EFHD1:2:233527512	5UTR-CDS	168	High-grade serous	Ovary	No	No	4	Yes	NA	NA
GINM1__PPIL4	No	6	6	1	-1	13	30	22	3	100	12	0.56	22.9	PARTIALLY	C6orf72:6:149887670_PPIL4:6:149862567	In-frame	179	High-grade serous	Ovary	No	No	4	No	NA	NA
GLYCTK__ARIH2	No	3	3	1	1	2	1	1	1	100	13	0.64	24.7	YES	GLYCTK:3:52325127_ARIH2:3:48960181	not-classified	162	High-grade serous	Ovary	No	No	4	No	NA	NA
GNAI2__RBM5	No	3	3	1	1	10	6	5	1	100	11	3.4	21.1	YES	GNAI2:3:50290616_RBM5:3:50142510	Out-of-frame	3	Clear Cell	Ovary	No	No	2	Yes	No	No
GNAI3__GPR61	No	1	1	1	1	3	24	19	2	93.33	15	2	22.9	YES	GNAI3:1:110091460_GPR61:1:110087933	not-classified	80	High-grade serous	Fallopian Tube	No	No	4	Yes	NA	NA
GOLGB1__GAP43	No	3	3	-1	1	2	1	1	1	100	14	0.22	26.5	YES	GOLGB1:3:121445760_GAP43:3:115439641	Out-of-frame	195	High-grade serous	Ovary	No	No	4	No	NA	NA
GON4L__HM13	No	1	20	-1	1	12	7	4	1	90.48	21	0.14	26.5	PARTIALLY	GON4L:1:155823067_HM13:20:30147414	not-classified	20	Clear Cell	Ovary	No	No	3	No	NA	NA
GPATCH3__SLC29A3	No	1	10	-1	1	8	5	4	1	100	12	0.59	22.9	YES	GPATCH3:1:27226483_SLC29A3:10:73103966	Out-of-frame	3	Clear Cell	Ovary	No	No	2	Yes	No	No
GTF3C3__ANKRD44	No	2	2	-1	-1	4	22	21	2	93.75	16	0.56	24.7	PARTIALLY	GTF3C3:2:197639840_ANKRD44:2:197832170	In-frame	206	High-grade serous	Primary Peritoneum	No	No	4	No	NA	NA
GTF3C5__GFI1B	No	9	9	1	1	9	31	23	1	100	11	2.5	21.1	PARTIALLY	GTF3C5:9:135919313_GFI1B:9:135862046	not-classified	216	High-grade serous	Primary Peritoneum	No	No	4	Yes	NA	NA
HECTD1__HEATR5A	No	14	14	-1	-1	3	4	4	1	100	13	2.6	24.7	YES	HECTD1:14:31613317_HEATR5A:14:31765269	Out-of-frame	20	Clear Cell	Ovary	No	No	3	No	NA	NA
HID1__ILKAP	No	17	2	-1	-1	2	6	5	1	100	13	0.17	24.7	PARTIALLY	C17orf28:17:72968686_ILKAP:2:239103511	Out-of-frame	180	High-grade serous	Ovary	No	No	4	No	NA	NA
HIF1A__CHURC1	No	14	14	1	1	4	2	2	2	100	11	5.8	21.1	YES	HIF1A:14:62162557_CHURC1:14:65392728	not-classified	70	Endometrioid	Ovary	No	No	3	No	NA	NA
HK3__MKNK1	No	5	1	-1	-1	10	1	1	1	100	12	1	22.9	YES	HK3:5:176308303_MKNK1:1:47046299	Out-of-frame	12	Clear Cell	Ovary	No	No	2	No	No	No
HNRNPL__CDKAL1	No	19	6	-1	1	4	49	44	2	100	12	0.86	22.9	PARTIALLY	HNRNPL:19:39337956_CDKAL1:6:20955650	Out-of-frame	193	High-grade serous	Ovary	No	No	4	Yes	NA	NA
HSD17B2__CMIP	No	16	16	1	1	11	2	1	1	100	12	0.77	22.9	PARTIALLY	HSD17B2:16:82069294_CMIP:16:81725380	Out-of-frame	12	Clear Cell	Ovary	No	No	2	No	No	No
IDS__PPEF1	No	X	X	-1	1	37	112	96	2	91.67	24	0.005	31.9	PARTIALLY	IDS:X:148582480_PPEF1:X:18748299	Out-of-frame	159	High-grade serous	Ovary	No	No	4	Yes	NA	NA
IFNGR1__GAD2	No	6	10	-1	1	6	5	5	1	89.47	19	0.13	26.5	PARTIALLY	IFNGR1:6:137540380_GAD2:10:26512816	In-frame	192	High-grade serous	Ovary	No	No	4	Yes	NA	NA
IKZF3__STARD3	No	17	17	-1	1	4	31	26	2	100	13	0.98	24.7	PARTIALLY	IKZF3:17:37944511_STARD3:17:37809734	CDS-5UTR	123	High-grade serous	Ovary	No	No	1	No	Yes	Yes
IL1R2__CNGB1	No	2	16	1	-1	2	4	4	2	100	13	0.23	24.7	PARTIALLY	IL1R2:2:102608473_CNGB1:16:57935529	5UTR-CDS	1	Clear Cell	Ovary	No	No	2	No	No	No
IL23R__KIAA0391	No	1	14	1	1	2	2	2	1	89.47	19	0.077	26.5	YES	IL23R:1:67702485_KIAA0391:14:35735933	Out-of-frame	1	Clear Cell	Ovary	No	No	2	No	No	No
ILF3__KEAP1	No	19	19	1	-1	2	5	5	1	94.12	17	0.16	26.5	YES	ILF3:19:10765163_KEAP1:19:10610756	5UTR-5UTR	205	High-grade serous	Primary Peritoneum	No	No	4	No	NA	NA
IQGAP1__SEMA4B	No	15	15	1	1	3	6	6	2	100	13	0.98	24.7	PARTIALLY	IQGAP1:15:90972898_SEMA4B:15:90744690	CDS-5UTR	202	High-grade serous	Ovary	Yes	No	4	No	NA	NA
IQGAP1__ZNF710	No	15	15	1	1	11	7	7	1	93.75	16	1.2	24.7	PARTIALLY	IQGAP1:15:90934105_ZNF710:15:90610342	CDS-5UTR	4	Clear Cell	Ovary	No	No	2	No	No	No
ITIH5__KIN	No	10	10	-1	-1	5	4	3	1	83.33	24	0.14	26.5	YES	ITIH5:10:7708766_KIN:10:7811308	Out-of-frame	3	Clear Cell	Ovary	No	No	2	No	No	No
ITPK1__DDX24	No	14	14	-1	-1	3	2	2	1	75	44	0.029	28.3	PARTIALLY	ITPK1:14:93483021_DDX24:14:94528967	Out-of-frame	4	Clear Cell	Ovary	No	No	2	No	No	No
KAT6B__ANAPC16	No	10	10	1	1	7	10	9	2	100	13	0.34	24.7	PARTIALLY	KAT6B:10:76603236_ANAPC16:10:73990124	Out-of-frame	146	High-grade serous	Ovary	No	No	3	No	NA	NA
KATNA1__LATS1	No	6	6	-1	-1	2	5	4	1	85	20	1.8	22.9	YES	KATNA1:6:149953895_LATS1:6:149983374	Out-of-frame	151	High-grade serous	Ovary	No	No	4	No	NA	NA
KAZN__SERPINF1	No	1	17	1	1	39	10	9	1	100	12	1.1	22.9	YES	KAZN:1:14925719_SERPINF1:17:1670197	CDS-5UTR	7	Clear Cell	Ovary	No	No	2	No	No	No
KDM2A__NSRP1	No	11	17	1	1	2	20	18	1	81.48	27	0.17	26.5	YES	KDM2A:11:66888829_NSRP1:17:28499560	In-frame	82	High-grade serous	Fallopian Tube	No	Yes	4	No	NA	NA
KIAA0100__C17orf63	No	17	17	-1	-1	5	8	6	1	94.74	19	0.026	30.1	PARTIALLY	KIAA0100:17:26958497_C17orf63:17:27093725	not-classified	19	Clear Cell	Ovary	No	No	3	No	NA	NA
KIAA0564__C10orf140	No	13	10	-1	-1	2	4	2	1	89.47	19	0.48	26.5	YES	KIAA0564:13:42149876_C10orf140:10:21810409	CDS-5UTR	182	High-grade serous	Ovary	No	No	4	Yes	NA	NA
KIAA1211__CEP135	No	4	4	1	1	2	1	1	1	100	16	0.018	30.1	YES	KIAA1211:4:57045596_CEP135:4:56890667	not-classified	185	High-grade serous	Ovary	No	No	4	No	NA	NA
KIAA1267__ATE1	No	17	10	-1	-1	2	17	13	2	100	14	0.27	26.5	YES	KIAA1267:17:44248221_ATE1:10:123629553	Out-of-frame	214	High-grade serous	Primary Peritoneum	No	No	4	No	NA	NA
KIF5B__EPC1	No	10	10	-1	-1	4	12	11	1	100	14	0.24	26.5	YES	KIF5B:10:32317356_EPC1:10:32562209	Out-of-frame	206	High-grade serous	Primary Peritoneum	No	No	4	No	NA	NA
KLHDC4__SLC7A5	No	16	16	-1	-1	24	7	7	1	79.07	43	0.007	30.1	PARTIALLY	KLHDC4:16:87788800_SLC7A5:16:87874761	Out-of-frame	8	Clear Cell	Ovary	No	No	2	No	No	No
KNSTRN__EIF2AK4	No	15	15	1	1	6	21	17	1	100	14	0.11	26.5	YES	C15orf23:15:40675523_EIF2AK4:15:40246105	Out-of-frame	167	High-grade serous	Ovary	No	No	4	No	NA	NA
KNTC1__CD9	No	12	12	1	1	6	10	10	1	100	12	1.3	22.9	YES	KNTC1:12:123076000_CD9:12:6346929	In-frame	19	Clear Cell	Ovary	No	No	3	No	NA	NA
KPNB1__C17orf57	No	17	17	1	1	3	7	7	1	90	20	0.73	24.7	YES	KPNB1:17:45736026_C17orf57:17:45364436	not-classified	190	High-grade serous	Ovary	No	No	4	No	NA	NA
KRBOX1__KBTBD5	No	3	3	1	1	3	1	1	1	93.75	16	2.8	21.1	YES	KRBOX1:3:42861203_KBTBD5:3:42732351	not-classified	185	High-grade serous	Ovary	No	No	4	No	NA	NA
L2HGDH__MAP4K5	No	14	14	-1	-1	2	12	11	1	100	14	0.15	26.5	PARTIALLY	L2HGDH:14:50768735_MAP4K5:14:50895978	Out-of-frame	171	High-grade serous	Ovary	No	No	4	No	NA	NA
LAMC1__FRMPD2	No	1	10	1	-1	10	19	16	2	100	13	1.4	24.7	PARTIALLY	LAMC1:1:182993269_FRMPD2:10:49459734	In-frame	20	Clear Cell	Ovary	No	No	3	No	NA	NA
LARS2__EXOG	No	3	3	1	1	2	7	7	1	100	12	1.6	22.9	YES	LARS2:3:45530304_EXOG:3:38565392	In-frame	70	Endometrioid	Ovary	No	No	3	No	NA	NA
LGR5__SMG6	No	12	17	1	-1	4	21	14	1	100	15	0.086	28.3	YES	LGR5:12:71918257_SMG6:17:1972225	Out-of-frame	214	High-grade serous	Primary Peritoneum	No	No	4	Yes	NA	NA
LIMK1__RP11__930P14.1	No	7	8	1	1	7	4	3	2	90	20	0.011	28.3	PARTIALLY	LIMK1:7:73511519_RP11-930P14.1:8:41522716	In-frame	2	Clear Cell	Ovary	No	No	2	No	No	No
LIMK2__SMTN	No	22	22	1	1	32	7	6	1	93.75	16	0.65	24.7	PARTIALLY	LIMK2:22:31608410_SMTN:22:31492984	In-frame	4	Clear Cell	Ovary	No	No	2	No	No	No
LMAN2__F12	No	5	5	-1	-1	3	3	3	1	88.24	17	0.45	22.9	YES	LMAN2:5:176761285_F12:5:176831091	In-frame	162	High-grade serous	Ovary	No	No	4	No	NA	NA
LOH12CR1__CLEC6A	No	12	12	1	1	4	9	8	2	82.61	23	0.12	24.7	PARTIALLY	LOH12CR1:12:12514283_CLEC6A:12:8610494	In-frame	78	High-grade serous	Fallopian Tube	No	No	4	No	NA	NA
LRPAP1__GAK	No	4	4	-1	-1	2	1	1	1	90	20	1.2	24.7	YES	LRPAP1:4:3533936_GAK:4:862473	Out-of-frame	207	High-grade serous	Primary Peritoneum	No	No	4	No	NA	NA
LRRC16A__FYN	No	6	6	1	-1	16	32	28	1	100	13	0.7	24.7	YES	LRRC16A:6:25557078_FYN:6:111983150	Out-of-frame	195	High-grade serous	Ovary	No	No	4	Yes	NA	NA
MAF1__PRSS50	No	8	3	1	-1	29	6	6	2	100	12	0.64	22.9	PARTIALLY	MAF1:8:145159761_PRSS50:3:46761493	not-classified	12	Clear Cell	Ovary	No	No	2	No	No	No
MAMDC2__C9orf135	No	9	9	1	1	13	24	22	1	100	11	1.4	21.1	PARTIALLY	MAMDC2:9:72758735_C9orf135:9:72501754	Out-of-frame	190	High-grade serous	Ovary	No	No	4	Yes	NA	NA
MAML2__CCDC82	No	11	11	-1	-1	3	2	2	1	84.62	26	0.018	30.1	YES	MAML2:11:96074547_CCDC82:11:96092342	In-frame	12	Clear Cell	Ovary	No	No	2	No	No	No
MAN1A2__TTF2	No	1	1	1	1	5	8	6	1	86.36	22	0.43	26.5	YES	MAN1A2:1:117911107_TTF2:1:117624450	Out-of-frame	205	High-grade serous	Primary Peritoneum	No	No	4	Yes	NA	NA
MAN2A2__BLM	No	15	15	1	1	4	3	3	1	100	16	0.024	30.1	YES	MAN2A2:15:91454468_BLM:15:91303377	Out-of-frame	3	Clear Cell	Ovary	No	No	2	No	No	No
MAN2B1__ASF1B	No	19	19	-1	-1	2	14	11	1	100	13	0.23	24.7	YES	MAN2B1:19:12776166_ASF1B:19:14237049	In-frame	152	High-grade serous	Ovary	No	No	4	Yes	NA	NA
MAN2B1__PRDX2	No	19	19	-1	-1	10	9	7	1	84	25	0.11	24.7	PARTIALLY	MAN2B1:19:12774131_PRDX2:19:12907980	Out-of-frame	190	High-grade serous	Ovary	No	No	4	Yes	NA	NA
MAP3K5__COTL1	No	6	16	-1	-1	3	10	9	1	93.75	16	0.34	24.7	YES	MAP3K5:6:136972122_COTL1:16:84623868	Out-of-frame	19	Clear Cell	Ovary	No	No	3	No	NA	NA
MAP4__PPP2R5C	No	3	14	-1	1	2	3	3	1	90.91	22	0.01	31.9	YES	MAP4:3:47956307_PPP2R5C:14:102323023	In-frame	178	High-grade serous	Ovary	No	No	4	Yes	NA	NA
MAP4__QARS	No	3	3	-1	-1	6	8	7	2	100	13	0.88	24.7	YES	MAP4:3:48130263_QARS:3:49141139	5UTR-CDS	147	High-grade serous	Ovary	No	No	4	Yes	NA	NA
MAP4__ZNF7	No	3	8	-1	1	4	11	9	3	91.67	24	0.076	28.3	PARTIALLY	MAP4:3:47969718_ZNF7:8:146062776	In-frame	215	High-grade serous	Primary Peritoneum	No	No	4	No	NA	NA
MAP4K4__SLC10A4	No	2	4	1	1	3	5	3	1	90	20	0.28	24.7	YES	MAP4K4:2:102315000_SLC10A4:4:48486949	Out-of-frame	187	High-grade serous	Ovary	No	No	4	No	NA	NA
MAPK14__ZNF76	No	6	6	1	1	5	8	8	1	100	12	1.5	22.9	YES	MAPK14:6:36020605_ZNF76:6:35248833	CDS-5UTR	202	High-grade serous	Ovary	Yes	No	4	Yes	NA	NA
MAPRE1__DNMT3B	No	20	20	1	1	2	23	20	1	100	13	0.4	24.7	YES	MAPRE1:20:31427662_DNMT3B:20:31395568	Out-of-frame	82	High-grade serous	Fallopian Tube	No	Yes	4	Yes	NA	NA
MARCH5__ERMP1	No	10	9	1	-1	6	18	16	1	100	12	2.6	22.9	YES	MARCH5:10:94109289_ERMP1:9:5813035	not-classified	159	High-grade serous	Ovary	No	No	4	Yes	NA	NA
MARK2__PPME1	No	11	11	1	1	3	2	1	1	90.91	22	0.037	28.3	YES	MARK2:11:63607032_PPME1:11:73946946	Out-of-frame	145	High-grade serous	Ovary	No	No	2	No	No	No
MBNL1__RNF13	No	3	3	1	1	2	1	1	1	94.44	18	0.66	24.7	PARTIALLY	MBNL1:3:151986881_RNF13:3:149570303	5UTR-CDS	206	High-grade serous	Primary Peritoneum	No	No	4	No	NA	NA
MBOAT1__PRR3	No	6	6	-1	1	2	21	18	1	85.71	28	0.074	26.5	YES	MBOAT1:6:20113107_PRR3:6:30530166	not-classified	213	High-grade serous	Primary Peritoneum	No	No	4	No	NA	NA
MBOAT7__PLOD1	No	19	1	-1	1	2	1	1	1	80.65	31	0.076	26.5	PARTIALLY	MBOAT7:19:54684490_PLOD1:1:12025537	Out-of-frame	2	Clear Cell	Ovary	No	No	2	No	No	No
MCFD2__FBXO11	No	2	2	-1	-1	10	7	7	2	79.41	34	0.05	28.3	PARTIALLY	MCFD2:2:47142862_FBXO11:2:48050499	5UTR-CDS	12	Clear Cell	Ovary	No	No	2	No	No	No
MECOM__LRRC31	No	3	3	-1	-1	3	14	13	1	100	12	1.8	22.9	YES	MECOM:3:168861486_LRRC31:3:169558101	not-classified	184	High-grade serous	Ovary	No	No	4	Yes	NA	NA
MECOM__LRRC34	No	3	3	-1	-1	3	5	4	1	100	13	0.39	24.7	YES	MECOM:3:168861486_LRRC34:3:169526533	not-classified	184	High-grade serous	Ovary	No	No	4	No	NA	NA
MED1__IKZF3	No	17	17	-1	-1	2	18	15	1	100	13	2	24.7	YES	MED1:17:37607291_IKZF3:17:37988404	In-frame	174	High-grade serous	Ovary	No	No	4	Yes	NA	NA
MED13L__ZNF665	No	12	19	-1	-1	5	28	25	1	86.36	22	3.9	22.9	YES	MED13L:12:116408399_ZNF665:19:53669600	In-frame	199	High-grade serous	Ovary	No	Yes	4	Yes	NA	NA
MEF2D__IQGAP3	No	1	1	-1	-1	29	16	12	2	89.47	19	0.37	26.5	PARTIALLY	MEF2D:1:156470278_IQGAP3:1:156497852	5UTR-CDS	3	Clear Cell	Ovary	No	No	2	Yes	Yes	No
MEST__AHNAK	No	7	11	1	-1	47	74	70	1	100	14	0.47	26.5	YES	MEST:7:130143837_AHNAK:11:62201363	Out-of-frame	12	Clear Cell	Ovary	No	No	2	No	Yes	No
METTL24__SLC22A16	No	6	6	-1	-1	22	53	50	3	100	11	0.95	21.1	PARTIALLY	C6orf186:6:110620125_SLC22A16:6:110746288	In-frame	186	High-grade serous	Ovary	No	No	4	No	NA	NA
MGAT4A__TSGA10	No	2	2	-1	-1	21	110	102	1	94.74	19	0.33	26.5	PARTIALLY	MGAT4A:2:99279509_TSGA10:2:99614684	Out-of-frame	82	High-grade serous	Fallopian Tube	No	Yes	4	Yes	NA	NA
MICAL2__DNAJC5	No	11	20	1	1	22	3	3	1	100	13	0.73	24.7	YES	MICAL2:11:12132273_DNAJC5:20:62559688	5UTR-5UTR	3	Clear Cell	Ovary	No	No	2	Yes	No	No
MLLT10__B4GALT3	No	10	1	1	-1	4	2	1	1	100	11	6.8	21.1	YES	MLLT10:10:21906136_B4GALT3:1:161146369	CDS-5UTR	168	High-grade serous	Ovary	No	No	4	No	NA	NA
MON2__USP15	No	12	12	1	1	5	8	8	1	100	14	0.5	26.5	YES	MON2:12:62919882_USP15:12:62797973	Out-of-frame	196	High-grade serous	Ovary	No	Yes	4	Yes	NA	NA
MORN1__TAP2	No	1	6	-1	-1	2	1	1	1	93.33	15	1.3	22.9	YES	MORN1:1:2288871_TAP2:6:32790095	not-classified	168	High-grade serous	Ovary	No	No	4	No	NA	NA
MPI__MRPS15	No	15	1	1	-1	6	26	23	1	100	13	0.11	24.7	YES	MPI:15:75188666_MRPS15:1:36921526	Out-of-frame	17	Clear Cell	Ovary	No	No	3	Yes	NA	NA
MPRIP__C17orf76	No	17	17	1	-1	4	4	4	1	100	12	1.6	22.9	YES	MPRIP:17:17083402_C17orf76:17:16347445	In-frame	163	High-grade serous	Ovary	No	No	4	No	NA	NA
MRPS35__SLCO1B1	No	12	12	1	1	20	13	12	3	100	12	0.52	22.9	PARTIALLY	MRPS35:12:27872801_SLCO1B1:12:21349880	In-frame	7	Clear Cell	Ovary	No	No	2	Yes	No	No
MSL2__IGF2BP3	No	3	7	-1	-1	2	2	2	1	100	11	8.7	21.1	YES	MSL2:3:135913814_IGF2BP3:7:23353272	Out-of-frame	6	Clear Cell	Ovary	No	No	2	No	No	No
MTMR10__TRPM1	No	15	15	-1	-1	38	17	17	1	79.31	29	0.29	26.5	PARTIALLY	MTMR10:15:31253084_TRPM1:15:31369187	CDS-5UTR	4	Clear Cell	Ovary	No	No	2	No	Yes	No
MTMR3__C6orf48	No	22	6	1	1	3	1	1	1	84.62	26	0.008	30.1	YES	MTMR3:22:30279348_C6orf48:6:31803188	5UTR-5UTR	190	High-grade serous	Ovary	No	No	4	No	NA	NA
MUC16__ZNF560	No	19	19	-1	-1	2	5	5	1	81.25	32	0.36	28.3	YES	MUC16:19:8982157_ZNF560:19:9608891	CDS-5UTR	152	High-grade serous	Ovary	No	No	4	No	NA	NA
MYO1C__PRPF8	No	17	17	-1	-1	24	10	10	1	95.24	21	0.002	33.7	PARTIALLY	MYO1C:17:1375201_PRPF8:17:1555082	Out-of-frame	3	Clear Cell	Ovary	No	No	2	Yes	Yes	No
MYO5A__KIAA1370	No	15	15	-1	-1	5	2	2	1	100	16	0.043	30.1	YES	MYO5A:15:52708342_KIAA1370:15:52879416	In-frame	7	Clear Cell	Ovary	No	No	2	No	No	No
NAA16__FOXO1	No	13	13	1	-1	8	14	14	2	100	13	0.89	24.7	PARTIALLY	NAA16:13:41910892_FOXO1:13:41134997	not-classified	19	Clear Cell	Ovary	No	No	3	No	NA	NA
NAA25__C12orf51	No	12	12	-1	-1	2	5	5	1	100	14	0.95	26.5	YES	NAA25:12:112498074_C12orf51:12:112721106	Out-of-frame	168	High-grade serous	Ovary	No	No	4	No	NA	NA
NADK__HERC4	No	1	10	-1	-1	3	11	6	3	100	11	7.1	21.1	PARTIALLY	NADK:1:1688620_HERC4:10:69726559	not-classified	80	High-grade serous	Fallopian Tube	No	No	4	Yes	NA	NA
NAP1L4__CARS	No	11	11	-1	-1	2	17	14	1	100	12	0.86	22.9	YES	NAP1L4:11:2979629_CARS:11:3026663	In-frame	132	High-grade serous	Ovary	No	No	1	No	Yes	Yes
NAPB__PHACTR3	No	20	20	-1	1	4	14	12	1	100	13	0.37	24.7	YES	NAPB:20:23401942_PHACTR3:20:58411560	In-frame	159	High-grade serous	Ovary	No	No	4	Yes	NA	NA
NARS2__C17orf61	No	11	17	-1	-1	2	1	1	1	100	11	0.52	21.1	YES	NARS2:11:78282380_C17orf61:17:7307008	Out-of-frame	169	High-grade serous	Ovary	No	No	4	No	NA	NA
NARS2__ODZ4	No	11	11	-1	-1	2	8	6	1	88.89	18	1.3	24.7	YES	NARS2:11:78239888_ODZ4:11:78413448	Out-of-frame	195	High-grade serous	Ovary	No	No	4	Yes	NA	NA
NBR1__BRCA1	No	17	17	1	-1	2	3	2	1	100	14	0.37	26.5	YES	NBR1:17:41342793_BRCA1:17:41223255	Out-of-frame	173	High-grade serous	Ovary	No	No	4	No	NA	NA
NCOA3__CYS1	No	20	2	1	-1	35	15	13	1	100	13	0.78	24.7	YES	NCOA3:20:46130763_CYS1:2:10199085	5UTR-CDS	11	Clear Cell	Ovary	No	No	2	No	Yes	No
NEDD4L__ATP8A2	No	18	13	1	1	2	13	11	2	100	15	0.24	28.3	PARTIALLY	NEDD4L:18:55919286_ATP8A2:13:26348987	In-frame	187	High-grade serous	Ovary	No	No	4	Yes	NA	NA
NEMF__METTL21D	No	14	14	-1	-1	11	8	7	1	94.12	17	0.09	26.5	YES	NEMF:14:50292585_METTL21D:14:50576431	not-classified	6	Clear Cell	Ovary	No	No	2	No	No	No
NFIC__GEMIN8	No	19	X	1	-1	5	23	20	4	NA	NA	100	0	PARTIALLY	NFIC:19:3382241_GEMIN8:X:14039630	CDS-5UTR	202	High-grade serous	Ovary	Yes	No	4	No	NA	NA
NFRKB__PSMD1	No	11	2	-1	1	31	15	12	1	100	13	0.59	24.7	YES	NFRKB:11:129753965_PSMD1:2:232035280	In-frame	11	Clear Cell	Ovary	No	No	2	No	Yes	No
NPAS3__AKAP6	No	14	14	1	1	2	2	1	1	88.89	18	1.8	24.7	YES	NPAS3:14:33684632_AKAP6:14:33147517	Out-of-frame	206	High-grade serous	Primary Peritoneum	No	No	4	No	NA	NA
NPLOC4__C17orf90	No	17	17	-1	-1	17	17	17	1	NA	NA	100	0	YES	NPLOC4:17:79589192_C17orf90:17:79632614	Out-of-frame	8	Clear Cell	Ovary	No	No	2	No	Yes	No
NPNT__PPA2	No	4	4	1	-1	2	15	11	1	100	11	3.3	21.1	YES	NPNT:4:106819158_PPA2:4:106320321	In-frame	14	Clear Cell	Ovary	No	No	3	Yes	NA	NA
NSL1__TUSC3	No	1	8	-1	1	4	13	12	2	76.74	43	0.087	26.5	PARTIALLY	NSL1:1:212955714_TUSC3:8:15601047	In-frame	82	High-grade serous	Fallopian Tube	No	Yes	4	Yes	NA	NA
NSRP1__AC006050.2	No	17	17	1	-1	2	1	1	1	100	11	0.9	21.1	YES	NSRP1:17:28445191_AC006050.2:17:28901003	In-frame	82	High-grade serous	Fallopian Tube	No	Yes	4	No	NA	NA
NTN4__LTA4H	No	12	12	-1	-1	5	10	10	2	93.75	16	0.27	24.7	PARTIALLY	NTN4:12:96180717_LTA4H:12:96422963	In-frame	206	High-grade serous	Primary Peritoneum	No	No	4	No	NA	NA
ORAOV1__PICALM	No	11	11	-1	-1	2	9	9	1	100	13	0.32	24.7	YES	ORAOV1:11:69489958_PICALM:11:85695016	Out-of-frame	206	High-grade serous	Primary Peritoneum	No	No	4	Yes	NA	NA
PAFAH1B2__FOXR1	No	11	11	1	1	3	3	3	1	NA	NA	100	0	PARTIALLY	PAFAH1B2:11:117023244_FOXR1:11:118849492	Out-of-frame	72	Endometrioid	Ovary	No	No	3	No	NA	NA
PAFAH1B2__UPK2	No	11	11	1	1	10	39	34	1	100	14	0.041	26.5	PARTIALLY	PAFAH1B2:11:117023244_UPK2:11:118828807	Out-of-frame	72	Endometrioid	Ovary	No	No	3	No	NA	NA
PAICS__PPAT	No	4	4	1	-1	2	7	7	1	84.62	26	0.036	28.3	YES	PAICS:4:57308026_PPAT:4:57273882	Out-of-frame	173	High-grade serous	Ovary	No	No	4	No	NA	NA
PAK1__MYO7A	No	11	11	-1	1	2	15	13	1	90.48	21	0.023	30.1	YES	PAK1:11:77103376_MYO7A:11:76866953	Out-of-frame	63	Endometrioid	Ovary	No	No	3	No	NA	NA
PARD3__SLC25A4	No	10	4	-1	1	5	14	13	1	100	12	0.99	22.9	YES	PARD3:10:35103804_SLC25A4:4:186065918	In-frame	78	High-grade serous	Fallopian Tube	No	No	4	Yes	NA	NA
PCNXL3__DPF2	No	11	11	1	1	3	6	5	1	84.62	26	0.017	30.1	YES	PCNXL3:11:65398075_DPF2:11:65119154	Out-of-frame	18	Clear Cell	Ovary	No	No	3	Yes	NA	NA
PEX14__NMNAT1	No	1	1	1	1	4	22	21	1	86.36	22	0.93	22.9	YES	PEX14:1:10596354_NMNAT1:1:10032076	CDS-5UTR	174	High-grade serous	Ovary	No	No	4	Yes	NA	NA
PEX5__NCAPD2	No	12	12	1	1	7	2	2	1	100	14	0.18	26.5	YES	PEX5:12:7351709_NCAPD2:12:6630152	In-frame	3	Clear Cell	Ovary	No	No	2	No	No	No
PHACTR4__ATPIF1	No	1	1	1	1	9	35	34	1	93.33	15	1.4	22.9	YES	PHACTR4:1:28807116_ATPIF1:1:28573100	not-classified	168	High-grade serous	Ovary	No	No	4	Yes	NA	NA
PHF12__MYO18A	No	17	17	-1	-1	2	8	6	2	94.12	17	0.37	26.5	PARTIALLY	PHF12:17:27277083_MYO18A:17:27449271	Out-of-frame	190	High-grade serous	Ovary	No	No	4	Yes	NA	NA
PHF20__SDK2	No	20	17	1	-1	19	5	2	1	100	16	0.053	30.1	YES	PHF20:20:34459751_SDK2:17:71354343	not-classified	8	Clear Cell	Ovary	No	No	2	No	No	No
PHF8__FAM120C	No	X	X	-1	-1	3	10	9	2	100	14	0.5	26.5	PARTIALLY	PHF8:X:54040810_FAM120C:X:54099720	In-frame	151	High-grade serous	Ovary	No	No	4	No	NA	NA
PILRA__TAF6	No	7	7	1	-1	2	4	4	1	100	13	0.13	24.7	YES	PILRA:7:99987729_TAF6:7:99711891	CDS-5UTR	147	High-grade serous	Ovary	No	No	4	No	NA	NA
POLR1C__ABCC10	No	6	6	1	1	11	17	15	3	78.79	33	0.24	24.7	PARTIALLY	POLR1C:6:43485115_ABCC10:6:43416845	not-classified	147	High-grade serous	Ovary	No	No	4	Yes	NA	NA
POMT1__DLEC1	No	9	3	1	1	7	5	4	2	94.44	18	0.062	28.3	PARTIALLY	POMT1:9:134395580_DLEC1:3:38101233	Out-of-frame	8	Clear Cell	Ovary	No	No	2	No	No	No
PRKRIR__ANK3	No	11	10	-1	-1	3	19	16	1	100	14	1	26.5	YES	PRKRIR:11:76076896_ANK3:10:62039397	In-frame	186	High-grade serous	Ovary	No	No	4	Yes	NA	NA
PRMT2__PCNT	No	21	21	1	1	3	18	14	2	100	14	0.31	26.5	PARTIALLY	PRMT2:21:48055675_PCNT:21:47865197	5UTR-CDS	207	High-grade serous	Primary Peritoneum	No	No	4	Yes	NA	NA
PROM1__LCORL	No	4	4	-1	-1	11	11	11	2	88	25	0.005	31.9	PARTIALLY	PROM1:4:16077310_LCORL:4:17887784	In-frame	12	Clear Cell	Ovary	No	No	2	No	No	No
PRPF6__TNFRSF6B	No	20	20	1	1	2	8	8	1	100	13	0.54	24.7	YES	PRPF6:20:62659922_TNFRSF6B:20:62325725	not-classified	118	High-grade serous	Ovary	No	No	1	No	No	No
PRUNE2__HAL	No	9	12	-1	-1	3	10	7	1	100	13	1.8	24.7	YES	PRUNE2:9:79520844_HAL:12:96370484	not-classified	210	High-grade serous	Primary Peritoneum	No	No	4	Yes	NA	NA
PSAT1__SLC28A3	No	9	9	1	-1	12	6	6	1	100	13	0.38	24.7	YES	PSAT1:9:80923499_SLC28A3:9:86928369	Out-of-frame	12	Clear Cell	Ovary	No	No	2	No	No	No
PTPN6__LRRC23	No	12	12	1	1	2	1	1	1	100	11	1.7	21.1	PARTIALLY	PTPN6:12:7055902_LRRC23:12:7014749	CDS-5UTR	7	Clear Cell	Ovary	No	No	2	No	No	No
PTPRK__PLEKHG6	No	6	12	-1	1	3	2	1	1	100	15	0.056	28.3	YES	PTPRK:6:128841404_PLEKHG6:12:6421325	not-classified	211	High-grade serous	Primary Peritoneum	No	No	4	No	NA	NA
PUM1__NKAIN1	No	1	1	-1	-1	25	30	29	1	86.36	22	0.5	24.7	YES	PUM1:1:31538463_NKAIN1:1:31661034	5UTR-CDS	8	Clear Cell	Ovary	No	No	2	No	No	No
QRICH1__C3orf62	No	3	3	-1	-1	4	8	8	2	100	15	0.044	28.3	PARTIALLY	QRICH1:3:49094295_C3orf62:3:49311573	Out-of-frame	82	High-grade serous	Fallopian Tube	No	Yes	4	Yes	NA	NA
R3HDM2__TMEM237	No	12	2	-1	-1	6	3	2	1	100	13	0.87	24.7	YES	R3HDM2:12:57674141_TMEM237:2:202505647	In-frame	70	Endometrioid	Ovary	No	No	3	No	NA	NA
RAB2A__TGM7	No	8	15	1	-1	6	1	1	1	100	12	1.1	22.9	YES	RAB2A:8:61504528_TGM7:15:43572149	Out-of-frame	12	Clear Cell	Ovary	No	No	2	No	No	No
RAB31__PTPRN2	No	18	7	1	-1	5	19	17	1	94.12	17	0.19	26.5	YES	RAB31:18:9845688_PTPRN2:7:157931207	In-frame	195	High-grade serous	Ovary	No	No	4	Yes	NA	NA
RAD50__TRPC7	No	5	5	1	-1	4	5	5	1	100	14	0.2	26.5	PARTIALLY	RAD50:5:131976497_TRPC7:5:135587570	not-classified	171	High-grade serous	Ovary	No	No	4	Yes	NA	NA
RAPGEF1__MED27	No	9	9	-1	-1	3	4	3	2	88.89	18	0.34	24.7	YES	RAPGEF1:9:134615157_MED27:9:134769379	not-classified	8	Clear Cell	Ovary	No	No	2	No	No	No
RAPGEF2__RXFP1	No	4	4	1	1	4	19	18	2	100	14	0.27	26.5	PARTIALLY	RAPGEF2:4:160131735_RXFP1:4:159435997	not-classified	174	High-grade serous	Ovary	No	No	4	Yes	NA	NA
RB1__SUN3	No	13	7	1	-1	26	13	13	1	72.97	37	0.87	22.9	YES	RB1:13:49033969_SUN3:7:48068541	not-classified	13	Clear Cell	Ovary	No	No	2	No	Yes	No
RBM10__TGM7	No	X	15	1	-1	3	2	1	1	90.91	22	0.002	31.9	YES	RBM10:X:47006897_TGM7:15:43572149	Out-of-frame	12	Clear Cell	Ovary	No	No	2	No	No	No
RCC1__GNAS	No	1	20	1	1	2	1	1	1	100	11	4.4	21.1	PARTIALLY	RCC1:1:28834672_GNAS:20:57470667	not-classified	159	High-grade serous	Ovary	No	No	4	No	NA	NA
RELB__AP2A1	No	19	19	1	1	2	20	20	1	94.12	17	0.081	26.5	PARTIALLY	RELB:19:45504943_AP2A1:19:50285014	In-frame	192	High-grade serous	Ovary	No	No	4	Yes	NA	NA
RERE__MRPL51	No	1	12	-1	-1	7	26	23	3	100	11	3.9	21.1	PARTIALLY	RERE:1:8877219_MRPL51:12:6602138	5UTR-CDS	213	High-grade serous	Primary Peritoneum	No	No	4	Yes	NA	NA
RERE__SLC2A5	No	1	1	-1	-1	6	4	1	3	100	14	0.34	26.5	PARTIALLY	RERE:1:8877219_SLC2A5:1:9129653	not-classified	82	High-grade serous	Fallopian Tube	No	Yes	4	Yes	NA	NA
RICTOR__FYB	No	5	5	-1	-1	2	3	2	2	90.48	21	0.038	30.1	PARTIALLY	RICTOR:5:39002637_FYB:5:39153706	Out-of-frame	212	High-grade serous	Primary Peritoneum	No	No	4	No	NA	NA
RNF115__ITGA10	No	1	1	1	1	3	18	17	2	94.12	17	0.19	26.5	YES	RNF115:1:145663367_ITGA10:1:145541441	Out-of-frame	174	High-grade serous	Ovary	No	No	4	Yes	NA	NA
RNF130__FYN	No	5	6	-1	-1	2	2	2	1	94.12	17	0.099	26.5	YES	RNF130:5:179467453_FYN:6:112101838	CDS-5UTR	216	High-grade serous	Primary Peritoneum	No	No	4	No	NA	NA
RNF24__ATRN	No	20	20	-1	1	2	6	4	2	93.75	16	1	24.7	YES	RNF24:20:3925824_ATRN:20:3596475	In-frame	206	High-grade serous	Primary Peritoneum	No	No	4	No	NA	NA
RNF8__TBC1D22B	No	6	6	1	1	5	35	27	1	88.89	18	0.69	24.7	YES	RNF8:6:37322051_TBC1D22B:6:37298820	In-frame	70	Endometrioid	Ovary	No	No	3	Yes	NA	NA
ROBO1__DNMT3B	No	3	20	-1	1	2	1	1	1	94.44	18	0.095	28.3	YES	ROBO1:3:78737798_DNMT3B:20:31368124	CDS-5UTR	196	High-grade serous	Ovary	No	Yes	4	No	NA	NA
RP11__407N17.3__GEMIN2	No	14	14	1	1	2	3	3	1	94.12	17	0.063	26.5	YES	RP11-407N17.3:14:39748741_GEMIN2:14:39601162	In-frame	14	Clear Cell	Ovary	No	No	3	No	NA	NA
RP11__977G19.10__ATP5B	No	12	12	-1	-1	2	2	1	1	NA	NA	100	0	YES	RP11-977G19.10:12:56693944_ATP5B:12:57033976	In-frame	207	High-grade serous	Primary Peritoneum	No	No	4	No	NA	NA
RPLP2__PRTN3	No	11	19	1	1	4	5	3	1	NA	NA	100	0	YES	RPLP2:11:810357_PRTN3:19:843461	Out-of-frame	11	Clear Cell	Ovary	No	No	2	No	No	No
RPN2__TTLL9	No	20	20	1	1	12	75	67	2	100	12	0.82	22.9	PARTIALLY	RPN2:20:35833304_TTLL9:20:30474999	CDS-5UTR	212	High-grade serous	Primary Peritoneum	No	No	4	Yes	NA	NA
RSBN1__PTPN22	No	1	1	-1	-1	9	16	16	1	100	15	0.071	28.3	YES	RSBN1:1:114354332_PTPN22:1:114362276	In-frame	196	High-grade serous	Ovary	No	Yes	4	Yes	NA	NA
RUNDC2A__SNN	No	16	16	1	1	13	6	6	1	100	12	0.92	22.9	YES	RUNDC2A:16:12096900_SNN:16:11769831	CDS-5UTR	8	Clear Cell	Ovary	No	No	2	No	No	No
RXRB__VPS52	No	6	6	-1	-1	6	1	1	1	100	12	1.2	22.9	PARTIALLY	RXRB:6:33168019_VPS52:6:33219748	not-classified	8	Clear Cell	Ovary	No	No	2	No	No	No
SAMD12__MRPL13	No	8	8	-1	-1	15	49	47	5	93.33	15	1.2	22.9	PARTIALLY	SAMD12:8:119592954_MRPL13:8:121444363	Out-of-frame	152	High-grade serous	Ovary	No	No	4	Yes	NA	NA
SBSPON__STAU2	No	8	8	-1	-1	2	1	1	1	89.47	19	0.16	26.5	PARTIALLY	C8orf84:8:73982040_STAU2:8:74464554	Out-of-frame	19	Clear Cell	Ovary	No	No	3	No	NA	NA
SCAP__IP6K2	No	3	3	-1	-1	3	16	13	2	93.33	15	1.2	22.9	YES	SCAP:3:47484362_IP6K2:3:48732854	CDS-5UTR	190	High-grade serous	Ovary	No	No	4	Yes	NA	NA
SCMH1__SPATA6	No	1	1	-1	-1	6	17	14	3	89.47	19	0.17	26.5	PARTIALLY	SCMH1:1:41626547_SPATA6:1:48878823	5UTR-CDS	151	High-grade serous	Ovary	No	No	4	No	NA	NA
SDAD1__ART3	No	4	4	-1	1	2	2	2	2	100	11	2	21.1	YES	SDAD1:4:76877128_ART3:4:76997034	CDS-5UTR	200	High-grade serous	Ovary	No	Yes	4	No	NA	NA
SDC1__PUM2	No	2	2	-1	-1	3	1	1	1	100	12	2.5	22.9	YES	SDC1:2:20424563_PUM2:2:20527139	not-classified	8	Clear Cell	Ovary	No	No	2	No	No	No
SEC22A__EEFSEC	No	3	3	1	1	9	22	18	1	100	14	0.096	26.5	PARTIALLY	SEC22A:3:122944144_EEFSEC:3:128126912	In-frame	168	High-grade serous	Ovary	No	No	4	Yes	NA	NA
SEC23A__FBXO33	No	14	14	-1	-1	3	8	7	1	80.65	31	0.58	24.7	PARTIALLY	SEC23A:14:39543619_FBXO33:14:39871715	In-frame	19	Clear Cell	Ovary	No	No	3	No	NA	NA
SECISBP2L__SULT1E1	No	15	4	-1	-1	19	11	9	3	93.75	16	0.43	24.7	PARTIALLY	SECISBP2L:15:49338473_SULT1E1:4:70723371	CDS-5UTR	195	High-grade serous	Ovary	No	No	4	No	NA	NA
SEPT9__MGAT5B	No	17	17	1	1	4	13	9	2	78.57	28	0.67	24.7	PARTIALLY	SEPT9:17:75303279_MGAT5B:17:74934070	not-classified	198	High-grade serous	Ovary	No	Yes	4	Yes	NA	NA
SEPT9__TGM7	No	17	15	1	-1	3	1	1	1	94.12	17	0.1	26.5	YES	SEPT9:17:75478417_TGM7:15:43572149	not-classified	12	Clear Cell	Ovary	No	No	2	No	No	No
SF3B2__CALCB	No	11	11	1	1	3	4	3	2	100	12	0.91	22.9	PARTIALLY	SF3B2:11:65820575_CALCB:11:15096256	In-frame	19	Clear Cell	Ovary	No	No	3	No	NA	NA
SFMBT1__TKT	No	3	3	-1	-1	2	16	10	2	80.56	36	0.011	30.1	PARTIALLY	SFMBT1:3:53079832_TKT:3:53276258	5UTR-CDS	186	High-grade serous	Ovary	No	No	4	Yes	NA	NA
SGMS1__FAM60A	No	10	12	-1	-1	2	24	19	2	100	13	0.42	24.7	PARTIALLY	SGMS1:10:52220433_FAM60A:12:31451158	not-classified	173	High-grade serous	Ovary	No	No	4	Yes	NA	NA
SHISA5__PFKFB4	No	3	3	-1	-1	4	7	6	1	100	14	0.086	26.5	YES	SHISA5:3:48538570_PFKFB4:3:48581079	In-frame	174	High-grade serous	Ovary	No	No	4	Yes	NA	NA
SHROOM3__RXFP1	No	4	4	1	1	6	25	2	2	93.75	16	1.5	24.7	PARTIALLY	SHROOM3:4:77476916_RXFP1:4:159435997	CDS-5UTR	19	Clear Cell	Ovary	No	No	3	Yes	NA	NA
SLC16A10__FIG4	No	6	6	1	1	3	1	1	1	100	12	1.3	22.9	YES	SLC16A10:6:111409298_FIG4:6:110146291	Out-of-frame	19	Clear Cell	Ovary	No	No	3	No	NA	NA
SLC25A13__SHFM1	No	7	7	-1	-1	5	7	6	2	NA	NA	100	0	PARTIALLY	SLC25A13:7:95838150_SHFM1:7:96303171	not-classified	212	High-grade serous	Primary Peritoneum	No	No	4	Yes	NA	NA
SLC35A2__HUWE1	No	X	X	-1	-1	2	15	12	1	88.89	18	1.4	24.7	YES	SLC35A2:X:48763669_HUWE1:X:53631795	In-frame	152	High-grade serous	Ovary	No	No	4	Yes	NA	NA
SLC39A11__FGF23	No	17	12	-1	-1	2	34	29	3	100	13	0.3	24.7	PARTIALLY	SLC39A11:17:70943891_FGF23:12:4481863	In-frame	82	High-grade serous	Fallopian Tube	No	Yes	4	Yes	NA	NA
SLC3A2__CHRM1	No	11	11	1	-1	3	4	4	2	100	15	0.021	28.3	YES	SLC3A2:11:62639141_CHRM1:11:62678650	CDS-5UTR	187	High-grade serous	Ovary	No	No	4	No	NA	NA
SLC5A1__DEPDC5	No	22	22	1	1	2	16	15	1	100	12	3.4	22.9	YES	SLC5A1:22:32446001_DEPDC5:22:32266576	In-frame	148	High-grade serous	Ovary	No	No	4	Yes	NA	NA
SLC5A3__ITSN1	No	21	21	1	1	11	15	12	1	90	20	0.58	28.3	PARTIALLY	SLC5A3:21:35446045_ITSN1:21:35091102	5UTR-5UTR	174	High-grade serous	Ovary	No	No	4	Yes	NA	NA
SMG5__CCT3	No	1	1	-1	-1	2	1	1	1	90.48	21	0.008	30.1	YES	SMG5:1:156243152_CCT3:1:156287338	Out-of-frame	190	High-grade serous	Ovary	No	No	4	No	NA	NA
SMG7__DHX9	No	1	1	1	1	9	45	43	2	90.91	22	0.074	28.3	PARTIALLY	SMG7:1:183441784_DHX9:1:182856218	5UTR-CDS	216	High-grade serous	Primary Peritoneum	No	No	4	Yes	NA	NA
SMG7__LAMC1	No	1	1	1	1	2	7	7	1	93.33	15	5.9	22.9	YES	SMG7:1:183441784_LAMC1:1:183072463	5UTR-CDS	82	High-grade serous	Fallopian Tube	No	Yes	4	No	NA	NA
SNTB1__TMEM65	No	8	8	-1	-1	10	37	35	1	100	12	2.1	22.9	YES	SNTB1:8:121823513_TMEM65:8:125343033	In-frame	82	High-grade serous	Fallopian Tube	No	Yes	4	Yes	NA	NA
SON__IFNGR2	No	21	21	1	1	2	11	9	1	100	13	0.7	24.7	YES	SON:21:34918685_IFNGR2:21:34793787	Out-of-frame	126	High-grade serous	Ovary	No	No	1	No	Yes	Yes
SORL1__GLB1	No	11	3	1	-1	3	12	10	2	90.48	21	0.29	26.5	YES	SORL1:11:121358902_GLB1:3:33038836	In-frame	210	High-grade serous	Primary Peritoneum	No	No	4	Yes	NA	NA
SPG11__SGTB	No	15	5	-1	-1	9	14	12	1	100	13	1.5	24.7	YES	SPG11:15:44925703_SGTB:5:65000205	In-frame	195	High-grade serous	Ovary	No	No	4	Yes	NA	NA
SPON1__ARNTL	No	11	11	1	1	3	10	9	1	88.24	17	1.9	22.9	YES	SPON1:11:14004500_ARNTL:11:13331534	not-classified	168	High-grade serous	Ovary	No	No	4	No	NA	NA
SPRED2__BCAS1	No	2	20	-1	-1	11	18	17	2	100	14	0.26	26.5	PARTIALLY	SPRED2:2:65659096_BCAS1:20:52675262	CDS-5UTR	16	Clear Cell	Ovary	No	No	3	Yes	NA	NA
SPTAN1__URM1	No	9	9	1	1	61	260	230	2	100	16	0.02	30.1	YES	SPTAN1:9:131367756_URM1:9:131140315	not-classified	198	High-grade serous	Ovary	No	Yes	4	Yes	NA	NA
SRGAP2__GLE1	No	1	9	1	1	2	8	8	1	94.44	18	0.71	24.7	YES	SRGAP2:1:206611448_GLE1:9:131301895	Out-of-frame	213	High-grade serous	Primary Peritoneum	No	No	4	No	NA	NA
STAU1__LDHB	No	20	12	-1	-1	4	6	6	1	100	14	0.055	26.5	YES	STAU1:20:47752370_LDHB:12:21790128	Out-of-frame	150	High-grade serous	Ovary	No	No	4	Yes	NA	NA
STIP1__RTN3	No	11	11	1	1	2	98	95	1	94.44	18	0.04	28.3	YES	STIP1:11:63953742_RTN3:11:63517463	Out-of-frame	202	High-grade serous	Ovary	Yes	No	4	Yes	NA	NA
STOM__ZNF618	No	9	9	-1	1	24	4	4	1	100	12	3.4	22.9	PARTIALLY	STOM:9:124132405_ZNF618:9:116731397	Out-of-frame	12	Clear Cell	Ovary	No	No	2	No	No	No
STT3B__NEK10	No	3	3	1	-1	2	1	1	1	100	13	0.43	24.7	YES	STT3B:3:31574804_NEK10:3:27173481	Out-of-frame	155	High-grade serous	Ovary	No	No	4	No	NA	NA
STX17__RP11__35N6.1	No	9	9	1	1	9	13	13	1	79.41	34	0.069	26.5	YES	STX17:9:102691125_RP11-35N6.1:9:103947732	CDS-5UTR	213	High-grade serous	Primary Peritoneum	No	No	4	No	NA	NA
STXBP1__KCNN1	No	9	19	1	1	2	2	2	1	88.24	17	1.3	22.9	YES	STXBP1:9:130427610_KCNN1:19:18096121	Out-of-frame	8	Clear Cell	Ovary	No	No	2	No	No	No
SUFU__GBF1	No	10	10	1	1	8	5	5	1	100	13	1.1	24.7	YES	SUFU:10:104309863_GBF1:10:104136029	In-frame	19	Clear Cell	Ovary	No	No	3	No	NA	NA
SUPT5H__ACTN4	No	19	19	1	1	7	24	22	1	100	15	0.055	28.3	YES	SUPT5H:19:39965358_ACTN4:19:39217597	In-frame	206	High-grade serous	Primary Peritoneum	No	No	4	Yes	NA	NA
SUPT5H__PLEKHG2	No	19	19	1	1	42	16	15	1	91.3	23	0.002	33.7	YES	SUPT5H:19:39959501_PLEKHG2:19:39912755	In-frame	8	Clear Cell	Ovary	No	No	2	No	Yes	No
SUPT7L__RBKS	No	2	2	-1	-1	4	21	21	1	100	13	0.31	24.7	YES	SUPT7L:2:27880212_RBKS:2:28004655	In-frame	202	High-grade serous	Ovary	Yes	No	4	Yes	NA	NA
SVIL__ZNF438	No	10	10	-1	-1	2	4	4	1	90	20	0.08	28.3	YES	SVIL:10:29801664_ZNF438:10:31139296	Out-of-frame	151	High-grade serous	Ovary	No	No	4	No	NA	NA
SYNRG__HNF1B	No	17	17	-1	-1	3	4	3	1	100	12	3	22.9	YES	SYNRG:17:35928893_HNF1B:17:36065056	Out-of-frame	20	Clear Cell	Ovary	No	No	3	No	NA	NA
TAF3__BANK1	No	10	4	1	1	2	16	16	1	90.91	22	0.05	28.3	YES	TAF3:10:7866523_BANK1:4:102942671	Out-of-frame	19	Clear Cell	Ovary	No	No	3	No	NA	NA
TAOK1__AF131215.6	No	17	8	1	-1	2	12	9	1	NA	NA	100	0	YES	TAOK1:17:27861318_AF131215.6:8:10920555	CDS-5UTR	202	High-grade serous	Ovary	Yes	No	4	No	NA	NA
TAOK1__PPP2R2C	No	17	4	1	-1	4	3	3	1	100	13	0.68	24.7	YES	TAOK1:17:27825539_PPP2R2C:4:6382821	Out-of-frame	19	Clear Cell	Ovary	No	No	3	No	NA	NA
TBC1D22A__MED15	No	22	22	1	1	21	39	33	1	84	25	0.13	26.5	YES	TBC1D22A:22:47308084_MED15:22:20918737	In-frame	82	High-grade serous	Fallopian Tube	No	Yes	4	Yes	NA	NA
TBC1D7__DEK	No	6	6	-1	-1	5	18	17	3	100	12	0.98	22.9	PARTIALLY	TBC1D7:6:13306630_DEK:6:18250070	not-classified	82	High-grade serous	Fallopian Tube	No	Yes	4	Yes	NA	NA
TBX15__NCOA3	No	1	20	-1	1	40	15	14	2	100	16	0.024	30.1	PARTIALLY	TBX15:1:119530214_NCOA3:20:46250973	not-classified	2	Clear Cell	Ovary	No	No	2	No	No	No
TCAIM__CTNNB1	No	3	3	1	1	4	11	7	1	88.89	18	0.49	24.7	YES	C3orf23:3:44438326_CTNNB1:3:41268699	In-frame	206	High-grade serous	Primary Peritoneum	No	No	4	No	NA	NA
TEX2__SMURF2	No	17	17	-1	-1	2	3	3	1	89.47	19	0.2	26.5	YES	TEX2:17:62228201_SMURF2:17:62602758	Out-of-frame	11	Clear Cell	Ovary	No	No	2	No	No	No
TFCP2__SMAGP	No	12	12	-1	-1	10	37	31	2	100	12	0.48	22.9	PARTIALLY	TFCP2:12:51497453_SMAGP:12:51640615	In-frame	215	High-grade serous	Primary Peritoneum	No	No	4	Yes	NA	NA
TFDP2__GK5	No	3	3	-1	-1	4	2	2	1	90	20	0.099	28.3	PARTIALLY	TFDP2:3:141688915_GK5:3:141884612	Out-of-frame	162	High-grade serous	Ovary	No	No	4	Yes	NA	NA
TGFBR3__CROCC	No	1	1	-1	1	16	28	23	5	89.47	19	0.44	26.5	PARTIALLY	TGFBR3:1:92224170_CROCC:1:17256781	In-frame	78	High-grade serous	Fallopian Tube	No	No	4	No	NA	NA
THRA__GSDMA	No	17	17	1	1	10	26	22	2	87.5	24	0.11	26.5	YES	THRA:17:38233861_GSDMA:17:38126735	Out-of-frame	178	High-grade serous	Ovary	No	No	4	Yes	NA	NA
THRAP3__MAP7D1	No	1	1	1	1	7	17	10	1	100	12	1.9	22.9	PARTIALLY	THRAP3:1:36725085_MAP7D1:1:36636572	5UTR-CDS	19	Clear Cell	Ovary	No	No	3	No	NA	NA
THSD7A__TGM7	No	7	15	-1	-1	3	2	2	2	100	15	0.071	28.3	PARTIALLY	THSD7A:7:11675757_TGM7:15:43572149	Out-of-frame	12	Clear Cell	Ovary	No	No	2	No	No	No
TIAM1__KCNJ6	No	21	21	-1	-1	4	7	5	1	93.75	16	0.65	24.7	YES	TIAM1:21:32711558_KCNJ6:21:39213011	5UTR-5UTR	173	High-grade serous	Ovary	No	No	4	Yes	NA	NA
TMC5__GSG1L	No	16	16	1	-1	2	1	1	1	100	13	0.87	24.7	YES	TMC5:16:19422095_GSG1L:16:27840277	not-classified	207	High-grade serous	Primary Peritoneum	No	No	4	No	NA	NA
TMCC1__ACAT1	No	3	11	-1	1	2	8	8	2	100	13	0.37	24.7	PARTIALLY	TMCC1:3:129546646_ACAT1:11:108016929	In-frame	78	High-grade serous	Fallopian Tube	No	No	4	Yes	NA	NA
TMCC2__AC007000.1	No	1	7	1	1	2	4	4	2	100	12	1.5	22.9	PARTIALLY	TMCC2:1:205211172_AC007000.1:7:76866264	In-frame	168	High-grade serous	Ovary	No	No	4	No	NA	NA
TMEM123__MMP20	No	11	11	-1	-1	5	12	10	1	100	12	0.87	22.9	YES	TMEM123:11:102319543_MMP20:11:102449873	Out-of-frame	20	Clear Cell	Ovary	No	No	3	No	NA	NA
TMEM135__C11orf73	No	11	11	1	1	3	19	18	2	100	14	0.067	26.5	PARTIALLY	TMEM135:11:86802437_C11orf73:11:86017287	In-frame	217	High-grade serous	Primary Peritoneum	Yes	No	4	No	NA	NA
TMEM135__ODZ4	No	11	11	1	-1	2	2	1	1	88.89	18	1.9	24.7	YES	TMEM135:11:86749228_ODZ4:11:78387432	Out-of-frame	145	High-grade serous	Ovary	No	No	2	No	No	No
TMEM175__PCGF3	No	4	4	1	1	6	4	4	1	90.48	21	0.01	30.1	YES	TMEM175:4:949678_PCGF3:4:737262	Out-of-frame	4	Clear Cell	Ovary	No	No	2	No	No	No
TNRC6A__CALN1	No	16	7	1	-1	5	65	55	2	90.48	21	0.82	26.5	PARTIALLY	TNRC6A:16:24741167_CALN1:7:71275477	not-classified	215	High-grade serous	Primary Peritoneum	No	No	4	Yes	NA	NA
TNS3__PKD1L1	No	7	7	-1	-1	18	57	49	2	94.74	19	0.71	26.5	PARTIALLY	TNS3:7:47467910_PKD1L1:7:47814764	Out-of-frame	195	High-grade serous	Ovary	No	No	4	Yes	NA	NA
TOX__C3orf26	No	8	3	-1	1	32	11	10	1	85.71	21	0.18	24.7	YES	TOX:8:60031445_C3orf26:3:99865817	Out-of-frame	6	Clear Cell	Ovary	No	No	2	Yes	No	No
TP53BP2__WDR26	No	1	1	-1	-1	2	21	18	3	88.89	18	1.2	24.7	PARTIALLY	TP53BP2:1:224033356_WDR26:1:224623593	not-classified	178	High-grade serous	Ovary	No	No	4	Yes	NA	NA
TRAF3__TECPR2	No	14	14	1	1	2	11	9	1	84	25	0.048	28.3	YES	TRAF3:14:103244012_TECPR2:14:102964440	5UTR-CDS	186	High-grade serous	Ovary	No	No	4	Yes	NA	NA
TRAF3__WDR20	No	14	14	1	1	4	8	8	3	88.24	17	0.97	22.9	PARTIALLY	TRAF3:14:103369766_WDR20:14:102661275	Out-of-frame	78	High-grade serous	Fallopian Tube	No	No	4	No	NA	NA
TRAPPC10__AGPAT3	No	21	21	1	1	3	33	24	1	94.12	17	0.41	26.5	YES	TRAPPC10:21:45457808_AGPAT3:21:45390534	In-frame	28	Endometrioid	Ovary	No	No	1	Yes	Yes	Yes
TRAPPC10__OGDH	No	21	7	1	1	7	16	15	2	100	13	1	24.7	PARTIALLY	TRAPPC10:21:45495034_OGDH:7:44663916	CDS-5UTR	20	Clear Cell	Ovary	No	No	3	No	NA	NA
TRAPPC9__COL22A1	No	8	8	-1	-1	11	28	25	3	100	13	1	24.7	PARTIALLY	TRAPPC9:8:141231558_COL22A1:8:139895487	CDS-5UTR	207	High-grade serous	Primary Peritoneum	No	No	4	No	NA	NA
TRAPPC9__KCNQ3	No	8	8	-1	-1	2	3	2	1	93.75	16	0.85	24.7	YES	TRAPPC9:8:141370149_KCNQ3:8:133198428	Out-of-frame	6	Clear Cell	Ovary	No	No	2	No	No	No
TRAPPC9__WHSC1L1	No	8	8	-1	-1	9	7	6	1	78.38	37	0.071	28.3	YES	TRAPPC9:8:141231558_WHSC1L1:8:38176458	In-frame	4	Clear Cell	Ovary	No	No	2	No	No	No
TRIM13__FNDC3A	No	13	13	1	1	2	5	5	2	100	14	0.46	26.5	PARTIALLY	TRIM13:13:50571899_FNDC3A:13:49749503	not-classified	14	Clear Cell	Ovary	No	No	3	No	NA	NA
TRIT1__NUAK2	No	1	1	-1	-1	50	16	15	1	86.96	23	0.021	28.3	YES	TRIT1:1:40348990_NUAK2:1:205280953	In-frame	8	Clear Cell	Ovary	No	No	2	No	Yes	No
TSPAN9__SLCO1A2	No	12	12	1	-1	59	8	8	1	94.44	18	0.097	28.3	YES	TSPAN9:12:3192885_SLCO1A2:12:21487638	not-classified	7	Clear Cell	Ovary	No	No	2	Yes	No	No
TTC17__FANCD2	No	11	3	1	1	6	7	5	2	100	14	0.24	26.5	PARTIALLY	TTC17:11:43419041_FANCD2:3:10083307	Out-of-frame	79	High-grade serous	Fallopian Tube	No	No	4	No	NA	NA
UBAP2__CNTFR	No	9	9	-1	-1	5	5	5	3	100	15	0.026	28.3	PARTIALLY	UBAP2:9:33943418_CNTFR:9:34568979	Out-of-frame	78	High-grade serous	Fallopian Tube	No	No	4	No	NA	NA
UBAP2L__CAMK1D	No	1	10	1	1	5	20	18	1	79.41	34	0.34	26.5	YES	UBAP2L:1:154218851_CAMK1D:10:12811672	In-frame	168	High-grade serous	Ovary	No	No	4	Yes	NA	NA
UBE2D2__CTNNA1	No	5	5	1	1	37	218	197	3	100	14	0.11	26.5	PARTIALLY	UBE2D2:5:138906197_CTNNA1:5:138221901	not-classified	216	High-grade serous	Primary Peritoneum	No	No	4	Yes	NA	NA
UBE2R2__FRMD4B	No	9	3	1	-1	13	7	7	1	100	13	0.76	24.7	YES	UBE2R2:9:33817932_FRMD4B:3:69362668	In-frame	12	Clear Cell	Ovary	No	No	2	No	No	No
UBE2R2__MICALL1	No	9	22	1	1	3	28	27	1	100	13	0.68	24.7	PARTIALLY	UBE2R2:9:33817932_MICALL1:22:38307959	Out-of-frame	196	High-grade serous	Ovary	No	Yes	4	Yes	NA	NA
UBR5__AGPAT6	No	8	8	-1	1	2	62	58	2	85.19	27	0.19	28.3	PARTIALLY	UBR5:8:103424401_AGPAT6:8:41466935	Out-of-frame	80	High-grade serous	Fallopian Tube	No	No	4	Yes	NA	NA
USP19__TRAIP	No	3	3	-1	-1	11	1	1	1	100	13	0.34	24.7	PARTIALLY	USP19:3:49155380_TRAIP:3:49882013	Out-of-frame	11	Clear Cell	Ovary	No	No	2	No	No	No
USP6NL__MASTL	No	10	10	-1	1	4	10	10	1	100	12	2.2	22.9	PARTIALLY	USP6NL:10:11639630_MASTL:10:27447478	Out-of-frame	82	High-grade serous	Fallopian Tube	No	Yes	4	Yes	NA	NA
VPS13D__MRPS21	No	1	1	1	1	10	24	17	1	100	13	0.85	24.7	PARTIALLY	VPS13D:1:12383837_MRPS21:1:150280482	Out-of-frame	202	High-grade serous	Ovary	Yes	No	4	Yes	NA	NA
VPS24__THNSL2	No	2	2	-1	1	4	14	11	3	100	13	0.41	24.7	PARTIALLY	VPS24:2:86790427_THNSL2:2:88478302	Out-of-frame	182	High-grade serous	Ovary	No	No	4	Yes	NA	NA
VPS53__GLOD4	No	17	17	-1	-1	2	2	2	1	100	16	0.024	30.1	YES	VPS53:17:613773_GLOD4:17:681984	not-classified	185	High-grade serous	Ovary	No	No	4	No	NA	NA
WDR43__SNX17	No	2	2	1	1	15	1	1	1	100	11	3.1	21.1	YES	WDR43:2:29117789_SNX17:2:27594136	In-frame	8	Clear Cell	Ovary	No	No	2	No	No	No
WNT7B__GGT5	No	22	22	-1	-1	10	43	39	3	83.33	24	0.1	26.5	PARTIALLY	WNT7B:22:46345800_GGT5:22:24616084	Out-of-frame	82	High-grade serous	Fallopian Tube	No	Yes	4	Yes	NA	NA
XKR9__MCPH1	No	8	8	1	1	12	3	3	1	100	12	1.2	22.9	YES	XKR9:8:71619388_MCPH1:8:6289020	Out-of-frame	6	Clear Cell	Ovary	No	No	2	Yes	No	No
XPO1__FAM161A	No	2	2	-1	-1	22	14	12	1	90.48	21	0.015	30.1	YES	XPO1:2:61749746_FAM161A:2:62054393	Out-of-frame	1	Clear Cell	Ovary	No	No	2	No	Yes	No
XXYLT1__TNK2	No	3	3	-1	-1	5	8	7	1	90.48	21	0.01	30.1	YES	C3orf21:3:194877178_TNK2:3:195595580	Out-of-frame	6	Clear Cell	Ovary	No	No	2	No	No	No
XYLT2__KAT7	No	17	17	1	1	6	7	6	2	95.24	21	0.012	30.1	PARTIALLY	XYLT2:17:48431944_KAT7:17:47882725	Out-of-frame	2	Clear Cell	Ovary	No	No	2	No	No	No
YPEL5__BRE	No	2	2	1	1	2	4	4	1	100	14	0.048	26.5	YES	YPEL5:2:30369928_BRE:2:28352138	5UTR-CDS	162	High-grade serous	Ovary	No	No	4	Yes	NA	NA
YTHDF2__KIAA0090	No	1	1	1	-1	30	13	12	1	100	12	2.4	22.9	YES	YTHDF2:1:29064850_KIAA0090:1:19571524	not-classified	4	Clear Cell	Ovary	No	No	2	No	No	No
YTHDF2__PHACTR4	No	1	1	1	1	2	5	4	2	93.33	15	2.3	22.9	PARTIALLY	YTHDF2:1:29070498_PHACTR4:1:28815682	Out-of-frame	19	Clear Cell	Ovary	No	No	3	Yes	NA	NA
YWHAE__WHSC1L1	No	17	8	-1	-1	26	148	134	1	100	12	1.4	22.9	YES	YWHAE:17:1303341_WHSC1L1:8:38205733	CDS-5UTR	214	High-grade serous	Primary Peritoneum	No	No	4	Yes	NA	NA
ZBTB20__LSAMP	No	3	3	-1	-1	3	5	3	2	86.36	22	0.81	22.9	PARTIALLY	ZBTB20:3:114790066_LSAMP:3:115561425	not-classified	198	High-grade serous	Ovary	No	Yes	4	No	NA	NA
ZC3H11A__ATP2B4	No	1	1	1	1	4	12	11	2	100	14	0.73	26.5	PARTIALLY	ZC3H11A:1:203772144_ATP2B4:1:203651870	not-classified	4	Clear Cell	Ovary	No	No	2	No	Yes	No
ZC3H4__PLA2G4C	No	19	19	-1	-1	8	2	2	1	100	14	0.16	26.5	YES	ZC3H4:19:47597227_PLA2G4C:19:48558306	In-frame	12	Clear Cell	Ovary	No	No	2	No	No	No
ZFP36L1__CBS	No	14	21	-1	-1	193	83	74	3	100	15	0.024	28.3	PARTIALLY	ZFP36L1:14:69259599_CBS:21:44493451	CDS-5UTR	2	Clear Cell	Ovary	No	No	2	No	Yes	No
ZFR__TERT	No	5	5	-1	-1	2	8	3	3	93.75	16	0.68	24.7	PARTIALLY	ZFR:5:32444335_TERT:5:1282739	Out-of-frame	82	High-grade serous	Fallopian Tube	No	Yes	4	No	NA	NA
ZNF274__CNOT3	No	19	19	1	1	2	2	2	1	91.3	23	0.12	26.5	PARTIALLY	ZNF274:19:58698409_CNOT3:19:54646665	CDS-5UTR	78	High-grade serous	Fallopian Tube	No	No	4	No	NA	NA
ZNF362__GMEB2	No	1	20	1	-1	5	1	1	1	88	25	0.041	28.3	YES	ZNF362:1:33747412_GMEB2:20:62250807	not-classified	1	Clear Cell	Ovary	No	No	2	No	No	No
1Discordant represents the discordant reads mapping to the gene pair. Junction Spanning Reads (JSR) are reads which maps to the gene-fusion exon junction and the mate end maps to one of the genes in the gene-pair. Perfect JSR are reads with 0 mis-matches. Junction represents the unique exon junctions that were found in the JSR. Position Consistency indicates if the mapping location of the discord…
