# Supplementary material for: Characterization of fusion genes in common and rare epithelial ovarian cancer histologic subtypes
Source: Oncotarget. 2017 Apr 1;8(29):46891–9. doi: 10.18632/oncotarget.16781 (PMC5564530; doi:10.18632/oncotarget.16781)
Supplement: Supplementary file 3 [file oncotarget-08-46891-s003.xlsx]

## Sheet: Supp Table 2
Supplementary Table 2: Detailed tumor sample information
Participant No.	Tumor/ Normal	Histology	Organ Site	Tumor is Post-NACT	Tumor is relapsed	RNA-seq Batch	No. Fusions Detected in Sample	No. Mapped Reads
1	Tumor	Endometrioid	Ovary	No	No	1	0	48166542
2	Tumor	Endometrioid	Ovary	No	No	1	0	51907112
3	Tumor	Endometrioid	Ovary	No	No	1	0	41249889
4	Tumor	Endometrioid	Ovary	No	No	1	0	43382012
5	Tumor	Endometrioid	Ovary	No	No	1	0	27991817
6	Tumor	Endometrioid	Ovary	No	No	1	0	43432380
7	Tumor	Endometrioid	Ovary	No	No	1	1	79131481
8	Tumor	Endometrioid	Ovary	No	No	1	0	33843816
9	Tumor	Endometrioid	Ovary	No	No	1	0	57004038
10	Tumor	Endometrioid	Ovary	No	No	1	0	33510680
11	Tumor	Endometrioid	Ovary	No	No	1	0	37788363
12	Tumor	Endometrioid	Ovary	No	No	1	0	52214984
13	Tumor	Endometrioid	Ovary	No	No	1	0	50959082
14	Tumor	Endometrioid	Ovary	No	No	1	0	23871743
15	Tumor	Endometrioid	Ovary	No	No	1	0	47816083
16	Tumor	Endometrioid	Ovary	No	No	1	0	51237927
17	Tumor	Endometrioid	Ovary	No	No	1	0	51084685
18	Tumor	Endometrioid	Ovary	No	No	1	0	64659655
19	Tumor	Endometrioid	Ovary	No	No	1	0	30486102
20	Tumor	Endometrioid	Ovary	No	No	1	0	51889021
21	Tumor	Endometrioid	Ovary	No	No	1	0	41007425
22	Tumor	Endometrioid	Ovary	No	No	1	0	40897141
23	Tumor	Endometrioid	Ovary	No	No	1	0	44937410
24	Tumor	Endometrioid	Ovary	No	No	1	0	40695398
25	Tumor	Endometrioid	Ovary	No	No	1	0	18544305
26	Tumor	Endometrioid	Ovary	No	No	1	0	38765730
27	Tumor	Endometrioid	Ovary	No	No	1	0	51859279
28	Tumor	Endometrioid	Ovary	No	No	1	0	50992522
29	Tumor	Endometrioid	Ovary	No	No	1	0	48837630
30	Tumor	Endometrioid	Ovary	No	No	1	0	48943214
31	Tumor	High Grade Serous	Fallopian Tube	No	No	1	0	15707850
32	Tumor	High Grade Serous	Ovary	No	No	1	0	42335584
33	Tumor	High Grade Serous	Ovary	No	No	1	0	66952312
34	Tumor	High Grade Serous	Ovary	No	No	1	0	40687229
35	Tumor	High Grade Serous	Ovary	No	No	1	0	54212381
36	Tumor	High Grade Serous	Ovary	No	No	1	0	34875941
37	Tumor	High Grade Serous	Ovary	No	No	1	0	43488041
38	Tumor	High Grade Serous	Ovary	No	No	1	0	37660523
39	Tumor	High Grade Serous	Ovary	No	No	1	0	29880120
40	Tumor	High Grade Serous	Ovary	No	No	1	0	35234633
41	Tumor	High Grade Serous	Ovary	No	No	1	0	37595822
42	Tumor	High Grade Serous	Ovary	No	No	1	0	45594558
43	Tumor	High Grade Serous	Ovary	No	No	1	0	54567438
44	Tumor	High Grade Serous	Ovary	No	No	1	0	36248247
45	Tumor	High Grade Serous	Ovary	No	No	1	0	33457990
46	Tumor	High Grade Serous	Ovary	No	No	1	0	58448920
47	Tumor	High Grade Serous	Ovary	No	No	1	0	60016681
48	Tumor	High Grade Serous	Ovary	No	No	1	0	31500051
49	Tumor	High Grade Serous	Ovary	No	No	1	0	52527761
50	Tumor	High Grade Serous	Ovary	No	No	1	0	58842744
51	Tumor	High Grade Serous	Ovary	No	No	1	0	35035521
52	Tumor	High Grade Serous	Ovary	No	No	1	1	47084941
53	Tumor	High Grade Serous	Ovary	No	No	1	0	47391395
54	Tumor	High Grade Serous	Ovary	No	No	1	0	40855695
55	Tumor	High Grade Serous	Ovary	No	No	1	0	53683991
56	Tumor	High Grade Serous	Ovary	No	No	1	0	47843717
57	Tumor	High Grade Serous	Ovary	No	No	1	0	53685780
58	Tumor	High Grade Serous	Ovary	No	No	1	1	67555503
59	Tumor	High Grade Serous	Ovary	No	No	1	0	48156168
60	Tumor	High Grade Serous	Ovary	No	No	1	0	42645503
61	Tumor	High Grade Serous	Ovary	No	No	1	0	35990808
62	Tumor	High Grade Serous	Ovary	No	No	1	0	60349712
63	Tumor	High Grade Serous	Ovary	No	No	1	0	43675305
64	Tumor	High Grade Serous	Ovary	No	No	1	0	44629083
65	Tumor	High Grade Serous	Ovary	No	No	1	0	62854586
66	Tumor	High Grade Serous	Ovary	No	No	1	0	60555743
67	Tumor	High Grade Serous	Ovary	No	No	1	2	30754179
68	Tumor	High Grade Serous	Ovary	No	No	1	0	39433070
69	Tumor	High Grade Serous	Ovary	No	No	1	0	40371889
70	Tumor	High Grade Serous	Ovary	No	No	1	0	31197857
71	Tumor	High Grade Serous	Ovary	No	No	1	0	46498452
72	Tumor	High Grade Serous	Ovary	No	No	1	1	58830233
73	Tumor	High Grade Serous	Ovary	No	No	1	0	49531923
74	Tumor	High Grade Serous	Ovary	No	No	1	0	41626594
75	Tumor	High Grade Serous	Ovary	No	No	1	1	84841043
76	Tumor	High Grade Serous	Ovary	No	No	1	0	40508838
77	Tumor	High Grade Serous	Ovary	No	No	1	0	44091805
78	Tumor	High Grade Serous	Ovary	No	No	1	0	41409598
79	Tumor	High Grade Serous	Ovary	No	No	1	0	52667778
80	Tumor	High Grade Serous	Ovary	No	No	1	0	53302390
81	Tumor	High Grade Serous	Ovary	No	No	1	1	39858643
82	Tumor	High Grade Serous	Ovary	No	No	1	0	51043052
83	Tumor	High Grade Serous	Ovary	No	No	1	0	88183081
84	Tumor	High Grade Serous	Ovary	No	No	1	0	30223837
85	Tumor	High Grade Serous	Ovary	No	No	1	0	52991948
86	Tumor	High Grade Serous	Ovary	No	No	1	0	48109350
87	Tumor	High Grade Serous	Ovary	No	No	1	0	45892284
88	Tumor	High Grade Serous	Ovary	No	No	1	0	38672132
89	Tumor	High Grade Serous	Ovary	No	No	1	0	50938175
90	Tumor	High Grade Serous	Ovary	No	No	1	0	45619678
91	Tumor	High Grade Serous	Ovary	No	No	1	0	56844130
92	Tumor	High Grade Serous	Ovary	No	No	1	0	47665512
93	Tumor	Mucinous	Ovary	No	No	1	1	41389328
94	Tumor	Mucinous	Ovary	No	No	1	0	18324526
95	Tumor	Mucinous	Ovary	No	No	1	0	32939564
96	Tumor	Clear Cell	Ovary	No	No	2	6	104538810
97	Tumor	Clear Cell	Ovary	No	No	2	6	103169857
98	Tumor	Clear Cell	Ovary	No	No	2	14	96392820
99	Tumor	Clear Cell	Ovary	No	No	2	10	86209984
100	Tumor	Clear Cell	Ovary	No	No	2	0	96640336
101	Tumor	Clear Cell	Ovary	No	No	2	13	93899256
102	Tumor	Clear Cell	Ovary	No	No	2	9	94778240
103	Tumor	Clear Cell	Ovary	No	No	2	17	98307438
104	Tumor	Clear Cell	Ovary	No	No	2	1	107986552
105	Tumor	Clear Cell	Ovary	No	No	2	9	104887237
106	Tumor	Clear Cell	Ovary	No	No	2	29	102002942
107	Tumor	Clear Cell	Ovary	No	No	2	4	103400371
108	Tumor	Endometrioid	Ovary	No	No	2	0	55543437
109	Tumor	Endometrioid	Ovary	No	No	2	0	51768625
110	Tumor	High Grade Serous	Ovary	No	No	2	0	36470841
111	Tumor	High Grade Serous	Ovary	No	No	2	4	96813987
112	Tumor	Mucinous	Ovary	No	No	2	0	42777971
113	Tumor	Clear Cell	Ovary	No	No	3	3	88525611
114	Tumor	Clear Cell	Ovary	No	No	3	0	69893945
115	Tumor	Clear Cell	Ovary	No	No	3	1	81003683
116	Tumor	Clear Cell	Ovary	No	No	3	1	65908642
117	Tumor	Clear Cell	Ovary	No	No	3	1	73023211
118	Tumor	Clear Cell	Ovary	No	No	3	17	88648230
119	Tumor	Clear Cell	Ovary	No	No	3	7	90783058
120	Tumor	Endometrioid	Ovary	No	No	3	0	81970542
121	Tumor	Endometrioid	Ovary	No	No	3	0	74647516
122	Tumor	Endometrioid	Ovary	No	No	3	0	75568690
123	Tumor	Endometrioid	Ovary	No	No	3	0	83974933
124	Tumor	Endometrioid	Ovary	No	No	3	0	76540201
125	Tumor	Endometrioid	Ovary	No	No	3	0	65855173
126	Tumor	Endometrioid	Ovary	No	No	3	0	78731456
127	Tumor	Endometrioid	Ovary	No	No	3	0	85177315
128	Tumor	Endometrioid	Ovary	No	No	3	1	91153060
129	Tumor	Endometrioid	Ovary	No	No	3	2	85892535
130	Tumor	Endometrioid	Ovary	No	No	3	0	87183546
131	Tumor	Endometrioid	Ovary	No	No	3	0	71320605
132	Tumor	Endometrioid	Ovary	No	No	3	0	84104880
133	Tumor	Endometrioid	Ovary	No	No	3	0	72714973
134	Tumor	Endometrioid	Ovary	No	No	3	0	73106236
135	Tumor	Endometrioid	Ovary	No	No	3	1	79518508
136	Tumor	Endometrioid	Ovary	No	No	3	4	86243748
137	Tumor	Endometrioid	Ovary	No	No	3	0	77350040
138	Tumor	Endometrioid	Ovary	No	No	3	3	87249807
139	Tumor	Endometrioid	Ovary	No	No	3	1	75966313
140	Tumor	Endometrioid	Ovary	No	No	3	0	72618666
141	Tumor	Endometrioid	Ovary	No	No	3	0	83585841
142	Tumor	High Grade Serous	Ovary	No	No	3	2	76280430
143	Tumor	Clear Cell	Ovary	Yes	No	4	0	78253068
144	Tumor	Endometrioid	Ovary	No	No	4	0	121035047
145	Tumor	High Grade Serous	Fallopian Tube	No	No	4	12	92345170
146	Tumor	High Grade Serous	Fallopian Tube	No	No	4	2	71830497
147	Tumor	High Grade Serous	Fallopian Tube	No	No	4	3	97984633
148	Tumor	High Grade Serous	Fallopian Tube	No	No	4	0	112526531
149	Tumor	High Grade Serous	Fallopian Tube	No	Yes	4	17	136631552
150	Tumor	High Grade Serous	Ovary	No	No	4	7	72911152
151	Tumor	High Grade Serous	Ovary	No	No	4	1	83241517
152	Tumor	High Grade Serous	Ovary	No	No	4	0	64859364
153	Tumor	High Grade Serous	Ovary	No	No	4	1	73421938
154	Tumor	High Grade Serous	Ovary	No	No	4	9	68740823
155	Tumor	High Grade Serous	Ovary	No	No	4	5	76283515
156	Tumor	High Grade Serous	Ovary	No	No	4	0	82855655
157	Tumor	High Grade Serous	Ovary	No	No	4	1	77701490
158	Tumor	High Grade Serous	Ovary	No	No	4	2	89257647
159	Tumor	High Grade Serous	Ovary	No	No	4	0	65803085
160	Tumor	High Grade Serous	Ovary	No	No	4	0	94888705
161	Tumor	High Grade Serous	Ovary	No	No	4	1	75984713
162	Tumor	High Grade Serous	Ovary	No	No	4	5	128983760
163	Tumor	High Grade Serous	Ovary	No	No	4	0	84320027
164	Tumor	High Grade Serous	Ovary	No	No	4	0	97533802
165	Tumor	High Grade Serous	Ovary	No	No	4	4	88236362
166	Tumor	High Grade Serous	Ovary	No	No	4	3	124835976
167	Tumor	High Grade Serous	Ovary	No	No	4	0	83625992
168	Tumor	High Grade Serous	Ovary	No	No	4	1	96887535
169	Tumor	High Grade Serous	Ovary	No	No	4	0	105056638
170	Tumor	High Grade Serous	Ovary	No	No	4	4	119335367
171	Tumor	High Grade Serous	Ovary	No	No	4	9	91425358
172	Tumor	High Grade Serous	Ovary	No	No	4	4	100726810
173	Tumor	High Grade Serous	Ovary	No	No	4	0	90780090
174	Tumor	High Grade Serous	Ovary	No	No	4	3	105802656
175	Tumor	High Grade Serous	Ovary	No	No	4	0	110877615
176	Tumor	High Grade Serous	Ovary	No	No	4	6	116675779
177	Tumor	High Grade Serous	Ovary	No	No	4	13	107299005
178	Tumor	High Grade Serous	Ovary	No	No	4	0	107602302
179	Tumor	High Grade Serous	Ovary	No	No	4	1	113852452
180	Tumor	High Grade Serous	Ovary	No	No	4	0	126421619
181	Tumor	High Grade Serous	Ovary	No	No	4	6	102462747
182	Tumor	High Grade Serous	Ovary	No	No	4	1	114066154
183	Tumor	High Grade Serous	Ovary	No	No	4	2	105670117
184	Tumor	High Grade Serous	Ovary	No	No	4	1	105159424
185	Tumor	High Grade Serous	Ovary	No	No	4	6	136911250
186	Tumor	High Grade Serous	Ovary	No	No	4	1	107452728
187	Tumor	High Grade Serous	Ovary	No	No	4	3	108160983
188	Tumor	High Grade Serous	Ovary	No	No	4	6	108628676
189	Tumor	High Grade Serous	Ovary	No	No	4	7	105334400
190	Tumor	High Grade Serous	Ovary	No	No	4	4	133059769
191	Tumor	High Grade Serous	Ovary	No	No	4	0	92867972
192	Tumor	High Grade Serous	Ovary	No	No	4	2	126344249
193	Tumor	High Grade Serous	Ovary	No	No	4	12	105959437
194	Tumor	High Grade Serous	Ovary	No	No	4	0	96130908
195	Tumor	High Grade Serous	Ovary	No	No	4	2	105079132
196	Tumor	High Grade Serous	Ovary	No	No	4	3	129739449
197	Tumor	High Grade Serous	Ovary	No	No	4	2	117213713
198	Tumor	High Grade Serous	Ovary	No	No	4	10	116909439
199	Tumor	High Grade Serous	Ovary	No	Yes	4	7	76762826
200	Tumor	High Grade Serous	Ovary	No	Yes	4	1	85162350
201	Tumor	High Grade Serous	Ovary	No	Yes	4	4	123474553
202	Tumor	High Grade Serous	Ovary	No	Yes	4	3	124414951
203	Tumor	High Grade Serous	Ovary	No	Yes	4	1	78106979
204	Tumor	High Grade Serous	Ovary	Yes	No	4	1	90637204
205	Tumor	High Grade Serous	Ovary	Yes	No	4	9	95624592
206	Tumor	High Grade Serous	Ovary	Yes	No	4	0	89274948
207	Tumor	High Grade Serous	Ovary	Yes	No	4	0	100774030
208	Tumor	High Grade Serous	Peritoneum	No	No	4	3	77132194
209	Tumor	High Grade Serous	Peritoneum	No	No	4	11	70268481
210	Tumor	High Grade Serous	Peritoneum	No	No	4	9	99327165
211	Tumor	High Grade Serous	Peritoneum	No	No	4	0	90679942
212	Tumor	High Grade Serous	Peritoneum	No	No	4	1	116238235
213	Tumor	High Grade Serous	Peritoneum	No	No	4	3	113326536
214	Tumor	High Grade Serous	Peritoneum	No	No	4	2	107320358
215	Tumor	High Grade Serous	Peritoneum	No	No	4	6	112697835
216	Tumor	High Grade Serous	Peritoneum	No	No	4	8	132045461
217	Tumor	High Grade Serous	Peritoneum	No	No	4	5	111581298
218	Tumor	High Grade Serous	Peritoneum	No	No	4	6	122634181
219	Tumor	High Grade Serous	Peritoneum	No	No	4	7	101814842
220	Tumor	High Grade Serous	Peritoneum	Yes	No	4	4	92785020
